# Supplementary material for: (3aR,6S,7aR)-7a-Bromo-2-[(4-methyl­phen­yl)sulfon­yl]-1,2,3,6,7,7a-hexa­hydro-3a,6-ep­oxy­isoindole
Source: Acta Crystallogr Sect E Struct Rep Online. 2011 Mar 31;67(Pt 4):o994–5. doi: 10.1107/S1600536811010750 (PMC3099917; doi:10.1107/S1600536811010750)
Supplement: Supplementary file 1 [file e-67-0o994-sup1.cif]

##############################################################################
###                                                                        ###
###        Electronic paper (Acta Crystallographica Section E)             ###
###                                                                        ###
##############################################################################
#                                                                            #
# This CIF contains the data in a paper accepted for publication in Acta     #
# Crystallographica Section E. It conforms to the requirements of Notes      #
# for Authors for Section E, and has been peer reviewed under the auspices   #
# of the IUCr Commission on Journals.                                        #
#                                                                            #
# Full details of the Crystallographic Information File format               #
# are given in the paper "The Crystallographic Information File (CIF):       #
# a New Standard Archive File for Crystallography" by S. R. Hall, F. H.      #
# Allen and I. D. Brown [Acta Cryst. (1991), A47, 655-685].                  #
#                                                                            #
# The current version of the core CIF dictionary is obtainable from          #
# ftp://ftp.iucr.org/pub/cif_core.dic. The current version number is 2.4.    #
#                                                                            #
# Software is freely available for graphical display of the structure(s) in  #
# this CIF.  For information consult the CIF home page http://www.iucr.org/  #
# cif/home.html                                                              #
#                                                                            #
# This file may be used for bona fide research purposes within the           #
# scientific community so long as proper attribution is given to the journal # 
# article from which it was obtained.                                        #
#                                                                            #
##############################################################################
                                             
data_global
_audit_creation_method     SHELXL-97
_journal_date_recd_electronic     2011-03-05
_journal_date_accepted     2011-03-22
_journal_name_full     'Acta Crystallographica, Section E'
_journal_year     2011
_journal_volume     67
_journal_issue      4
_journal_page_first     o994
_journal_page_last     o995
_journal_paper_category     QO
_journal_coeditor_code     ZL2354
_publ_contact_author
;
      Ba\,sak Ko\,sar
      Sinop University
      Faculty of Education
      Department of Science Education
      57100-Sinop
      Turkey
;
_publ_contact_author_email     bkosar@sinop.edu.tr
_publ_contact_author_fax     ?
_publ_contact_author_phone     ?
_publ_section_title
;\
(3a<i>R</i>,6<i>S</i>,7a<i>R</i>)-7a-Bromo-2-[(4-methylphenyl)sulfonyl]-1,2,3,\
6,7,7a-hexahydro-3a,6-epoxyisoindole
;
loop_
    _publ_author_name
    _publ_author_address
    'Ko\,sar, Ba\,sak '
;
      Department of Science Education
      Faculty of Education
      Sinop University
      57100-Sinop
      Turkey
;
    'Demircan, Ayd\?in '
;
     Department of Chemistry
     Faculty of Arts and Sciences
     Nigde University
     51240-Nigde
     Turkey
;
    'Arslan, Hakan'
;
     Department of Chemistry
     Faculty of Arts and Science
     Mersin University
     33343-Mersin
     Turkey
;
    'B\"uy\"ukg\"ung\"or, Orhan'
;
     Department of Physics
     Arts and Sciences Faculty
     Ondokuz May\?is University
     55139-Samsun
     Turkey
;
_chemical_name_systematic     ?
data_I
_audit_creation_method     SHELXL-97
_chemical_name_systematic
;
(3a<i>R</i>,6<i>S</i>,7a<i>R</i>)-7a-Bromo-2-[(4-methylphenyl)sulfonyl]-
1,2,3,6,7,7a-hexahydro-3a,6-epoxyisoindole
;
_chemical_name_common     ?
_chemical_formula_moiety     'C15 H16 Br N O3 S'
_chemical_formula_sum     'C15 H16 Br N O3 S'
_chemical_formula_iupac     'C15 H16 Br N O3 S'
_chemical_formula_weight     370.26
_chemical_melting_point     ?
_symmetry_cell_setting     monoclinic
_symmetry_space_group_name_H-M     'P 21/c'
_symmetry_space_group_name_Hall     '-P 2ybc'
loop_
    _symmetry_equiv_pos_as_xyz
    'x, y, z'
    '-x, y+1/2, -z+1/2'
    '-x, -y, -z'
    'x, -y-1/2, z-1/2'
_cell_length_a     16.5136(6)
_cell_length_b     6.2186(3)
_cell_length_c     16.3487(7)
_cell_angle_alpha     90.00
_cell_angle_beta     113.802(3)
_cell_angle_gamma     90.00
_cell_volume     1536.07(12)
_cell_formula_units_Z     4
_cell_measurement_reflns_used     10108
_cell_measurement_theta_min     1.48
_cell_measurement_theta_max     28.02
_cell_measurement_temperature     296
_exptl_crystal_description     'prism'
_exptl_crystal_colour     colourless
_exptl_crystal_size_max     0.580
_exptl_crystal_size_mid     0.443
_exptl_crystal_size_min     0.310
_exptl_crystal_density_diffrn     1.601
_exptl_crystal_density_meas     ?
_exptl_crystal_density_method     'not measured'
_exptl_crystal_F_000     752
_exptl_absorpt_coefficient_mu     2.821
_exptl_absorpt_correction_type     integration
_exptl_absorpt_process_details     '(X-RED32; Stoe & Cie, 2002)'
_exptl_absorpt_correction_T_min     0.3104
_exptl_absorpt_correction_T_max     0.4951
_exptl_special_details
;
;
_diffrn_ambient_temperature     296
_diffrn_radiation_type     MoK\a
_diffrn_radiation_wavelength     0.71069
_diffrn_radiation_source     'fine-focus sealed tube'
_diffrn_radiation_monochromator     'plane graphite'
_diffrn_measurement_device_type     'STOE IPDS 2 CCD'
_diffrn_measurement_method     'rotation method'
_diffrn_detector_area_resol_mean     6.67
_diffrn_reflns_number     7305
_diffrn_reflns_av_R_equivalents     0.0419
_diffrn_reflns_av_sigmaI/netI     0.0375
_diffrn_reflns_theta_min     2.50
_diffrn_reflns_theta_max     26.50
_diffrn_reflns_theta_full     26.50
_diffrn_measured_fraction_theta_max     0.993
_diffrn_measured_fraction_theta_full     0.993
_diffrn_reflns_limit_h_min     -20
_diffrn_reflns_limit_h_max     20
_diffrn_reflns_limit_k_min     -7
_diffrn_reflns_limit_k_max     7
_diffrn_reflns_limit_l_min     -20
_diffrn_reflns_limit_l_max     20
_diffrn_standards_number     0
_diffrn_standards_interval_count     .
_diffrn_standards_interval_time     .
_diffrn_standards_decay_%     ?
_refine_special_details
;
Refinement of <i>F</i>^2^ against ALL reflections. The weighted <i>R</i>-factor
<i>wR</i> and goodness of fit <i>S</i> are based on <i>F</i>^2^, conventional
<i>R</i>-factors <i>R</i> are based on <i>F</i>, with <i>F</i> set to zero for
negative <i>F</i>^2^. The threshold expression of <i>F</i>^2^ >
\s(<i>F</i>^2^) is used only for calculating <i>R</i>-factors(gt) <i>etc</i>.
and is not relevant to the choice of reflections for refinement.
<i>R</i>-factors based on <i>F</i>^2^ are statistically about twice as large
as those based on <i>F</i>, and <i>R</i>- factors based on ALL data will be
even larger.
;
_reflns_number_total     3163
_reflns_number_gt     2353
_reflns_threshold_expression     'I>2\s(I)'
_refine_ls_structure_factor_coef     Fsqd
_refine_ls_matrix_type     full
_refine_ls_R_factor_all     0.0690
_refine_ls_R_factor_gt     0.0478
_refine_ls_wR_factor_gt     0.1151
_refine_ls_wR_factor_ref     0.1255
_refine_ls_goodness_of_fit_ref     1.066
_refine_ls_restrained_S_all     1.066
_refine_ls_number_reflns     3163
_refine_ls_number_parameters     190
_refine_ls_number_restraints     0
_refine_ls_hydrogen_treatment     constr
_refine_ls_weighting_scheme     calc
_refine_ls_weighting_details
         'calc w=1/[\s^2^(Fo^2^)+(0.0617P)^2^+0.5082P] where P=(Fo^2^+2Fc^2^)/3'
_atom_sites_solution_hydrogens     geom
_atom_sites_solution_primary     direct
_atom_sites_solution_secondary     difmap
_refine_ls_shift/su_max     0.000
_refine_ls_shift/su_mean     0.000
_refine_diff_density_max     0.397
_refine_diff_density_min     -0.437
_refine_ls_extinction_method     none
_refine_ls_extinction_coef     ?
loop_
    _atom_type_symbol
    _atom_type_description
    _atom_type_scat_dispersion_real
    _atom_type_scat_dispersion_imag
    _atom_type_scat_source
    'C' 'C' 0.0033 0.0016
                         'International Tables Vol C Tables 4.2.6.8 and 6.1.1.4'
    'H' 'H' 0.0000 0.0000
                         'International Tables Vol C Tables 4.2.6.8 and 6.1.1.4'
    'N' 'N' 0.0061 0.0033
                         'International Tables Vol C Tables 4.2.6.8 and 6.1.1.4'
    'O' 'O' 0.0106 0.0060
                         'International Tables Vol C Tables 4.2.6.8 and 6.1.1.4'
    'S' 'S' 0.1246 0.1234
                         'International Tables Vol C Tables 4.2.6.8 and 6.1.1.4'
    'Br' 'Br' -0.2901 2.4595
                         'International Tables Vol C Tables 4.2.6.8 and 6.1.1.4'
_computing_data_collection     'X-AREA (Stoe & Cie, 2002)'
_computing_cell_refinement     'X-AREA (Stoe & Cie, 2002)'
_computing_data_reduction     'X-RED32 (Stoe & Cie, 2002)'
_computing_structure_solution     'SHELXS97 (Sheldrick, 2008)'
_computing_structure_refinement     'SHELXL97 (Sheldrick, 2008)'
_computing_molecular_graphics     '<i>OLEX2</i> (Dolomanov <i>et al.</i>, 2009)'
_computing_publication_material
;
SHELXTL (Sheldrick, 2008), <i>OLEX2</i> (Dolomanov <i>et al.</i>,
2009), publCIF
(Westrip, 2010) and <i>Mercury</i> (Macrae  <i>et al.</i>,
2006)
;
loop_
    _atom_site_type_symbol
    _atom_site_label
    _atom_site_fract_x
    _atom_site_fract_y
    _atom_site_fract_z
    _atom_site_U_iso_or_equiv
    _atom_site_adp_type
    _atom_site_calc_flag
    _atom_site_refinement_flags
    _atom_site_occupancy
    _atom_site_disorder_assembly
    _atom_site_disorder_group
    C C1 0.9623(3) 0.6757(7) 0.0923(3) 0.0640(11) Uani d . 1 . .
    H H1 1.0211 0.7174 0.0966 0.077 Uiso calc R 1 . .
    C C2 0.9042(3) 0.5742(8) 0.0062(3) 0.0681(12) Uani d . 1 . .
    H H2 0.9082 0.5913 -0.0485 0.082 Uiso calc R 1 . .
    C C3 0.8459(3) 0.4559(7) 0.0218(3) 0.0617(10) Uani d . 1 . .
    H H3 0.8013 0.3717 -0.0189 0.074 Uiso calc R 1 . .
    C C4 0.8668(3) 0.4857(6) 0.1192(3) 0.0537(9) Uani d . 1 . .
    C C5 0.8358(3) 0.3394(6) 0.1725(3) 0.0642(11) Uani d . 1 . .
    H H5A 0.7765 0.2875 0.1372 0.077 Uiso calc R 1 . .
    H H5B 0.8753 0.2172 0.1945 0.077 Uiso calc R 1 . .
    C C6 0.8569(3) 0.7032(6) 0.2354(3) 0.0519(9) Uani d . 1 . .
    H H6A 0.9170 0.7400 0.2752 0.062 Uiso calc R 1 . .
    H H6B 0.8163 0.7984 0.2472 0.062 Uiso calc R 1 . .
    C C7 0.8443(3) 0.7184(6) 0.1376(3) 0.0489(8) Uani d . 1 . .
    C C8 0.9107(3) 0.8549(7) 0.1161(3) 0.0571(10) Uani d . 1 . .
    H H8A 0.9488 0.9380 0.1674 0.069 Uiso calc R 1 . .
    H H8B 0.8812 0.9506 0.0660 0.069 Uiso calc R 1 . .
    C C9 0.6718(3) 0.5012(6) 0.2434(3) 0.0526(9) Uani d . 1 . .
    C C10 0.6473(3) 0.7028(7) 0.2619(3) 0.0617(10) Uani d . 1 . .
    H H10 0.6869 0.7852 0.3082 0.074 Uiso calc R 1 . .
    C C11 0.5636(4) 0.7800(8) 0.2109(4) 0.0736(13) Uani d . 1 . .
    H H11 0.5473 0.9149 0.2236 0.088 Uiso calc R 1 . .
    C C12 0.5033(3) 0.6607(9) 0.1410(3) 0.0724(12) Uani d . 1 . .
    C C13 0.5291(3) 0.4605(9) 0.1249(3) 0.0725(12) Uani d . 1 . .
    H H13 0.4891 0.3777 0.0790 0.087 Uiso calc R 1 . .
    C C14 0.6117(3) 0.3787(7) 0.1743(3) 0.0627(11) Uani d . 1 . .
    H H14 0.6273 0.2429 0.1617 0.075 Uiso calc R 1 . .
    C C15 0.4125(5) 0.7472(12) 0.0862(5) 0.117(2) Uani d . 1 . .
    H H15A 0.3802 0.6448 0.0408 0.175 Uiso calc R 1 . .
    H H15B 0.4175 0.8799 0.0586 0.175 Uiso calc R 1 . .
    H H15C 0.3818 0.7722 0.1242 0.175 Uiso calc R 1 . .
    N N1 0.8373(2) 0.4748(5) 0.2466(2) 0.0526(8) Uani d . 1 . .
    O O1 0.96199(18) 0.5098(4) 0.15645(19) 0.0589(7) Uani d . 1 . .
    O O2 0.8163(2) 0.5198(5) 0.38595(19) 0.0729(8) Uani d . 1 . .
    O O3 0.7776(2) 0.1766(5) 0.3018(2) 0.0707(8) Uani d . 1 . .
    S S1 0.78021(8) 0.40698(16) 0.30290(6) 0.0559(3) Uani d . 1 . .
    Br Br1 0.71982(3) 0.78750(8) 0.06223(3) 0.06777(18) Uani d . 1 . .
loop_
    _atom_site_aniso_label
    _atom_site_aniso_U_11
    _atom_site_aniso_U_22
    _atom_site_aniso_U_33
    _atom_site_aniso_U_12
    _atom_site_aniso_U_13
    _atom_site_aniso_U_23
    C1 0.060(3) 0.068(3) 0.066(3) 0.007(2) 0.028(2) 0.000(2)
    C2 0.082(3) 0.067(3) 0.057(2) 0.019(2) 0.030(2) -0.001(2)
    C3 0.072(3) 0.057(2) 0.055(2) 0.006(2) 0.024(2) -0.0128(19)
    C4 0.058(2) 0.043(2) 0.054(2) 0.0055(17) 0.0174(19) -0.0063(17)
    C5 0.088(3) 0.041(2) 0.069(3) -0.003(2) 0.038(3) -0.0124(19)
    C6 0.062(2) 0.0406(19) 0.053(2) -0.0077(17) 0.0232(19) -0.0103(17)
    C7 0.050(2) 0.0403(18) 0.052(2) 0.0033(16) 0.0160(17) -0.0051(16)
    C8 0.064(3) 0.047(2) 0.061(2) 0.0017(18) 0.026(2) -0.0006(18)
    C9 0.064(2) 0.044(2) 0.054(2) -0.0029(18) 0.029(2) 0.0008(17)
    C10 0.069(3) 0.052(2) 0.067(3) -0.002(2) 0.031(2) -0.008(2)
    C11 0.084(3) 0.059(3) 0.090(3) 0.013(2) 0.048(3) 0.003(2)
    C12 0.063(3) 0.083(3) 0.073(3) 0.007(2) 0.030(2) 0.004(3)
    C13 0.066(3) 0.078(3) 0.069(3) -0.011(2) 0.022(2) -0.009(2)
    C14 0.068(3) 0.052(2) 0.069(3) -0.006(2) 0.029(2) -0.008(2)
    C15 0.087(4) 0.140(6) 0.113(5) 0.038(4) 0.029(4) 0.004(4)
    N1 0.065(2) 0.0388(16) 0.0541(18) 0.0059(14) 0.0239(16) -0.0009(13)
    O1 0.0538(16) 0.0582(17) 0.0582(16) 0.0158(13) 0.0159(13) 0.0002(13)
    O2 0.092(2) 0.077(2) 0.0429(14) -0.0032(18) 0.0201(15) -0.0060(14)
    O3 0.089(2) 0.0489(17) 0.0693(19) 0.0038(15) 0.0267(18) 0.0154(14)
    S1 0.0708(7) 0.0462(5) 0.0474(5) 0.0020(4) 0.0203(5) 0.0036(4)
    Br1 0.0521(2) 0.0697(3) 0.0701(3) 0.0172(2) 0.01277(19) 0.0041(2)
_geom_special_details
;
All e.s.d.'s (except the e.s.d. in the dihedral angle between two l.s. planes)
are estimated using the full covariance matrix. The cell e.s.d.'s are taken
into account individually in the estimation of e.s.d.'s in distances, angles
and torsion angles; correlations between e.s.d.'s in cell parameters are only
used when they are defined by crystal symmetry. An approximate (isotropic)
treatment of cell e.s.d.'s is used for estimating e.s.d.'s involving l.s.
planes.
;
loop_
    _geom_bond_atom_site_label_1
    _geom_bond_atom_site_label_2
    _geom_bond_site_symmetry_2
    _geom_bond_distance
    _geom_bond_publ_flag
    C1 O1 . 1.472(5) ?
    C1 C2 . 1.487(7) ?
    C1 C8 . 1.544(6) ?
    C1 H1 . 0.9800 ?
    C2 C3 . 1.316(7) ?
    C2 H2 . 0.9300 ?
    C3 C4 . 1.498(5) ?
    C3 H3 . 0.9300 ?
    C4 O1 . 1.446(5) ?
    C4 C5 . 1.487(6) ?
    C4 C7 . 1.553(5) ?
    C5 N1 . 1.467(5) ?
    C5 H5A . 0.9700 ?
    C5 H5B . 0.9700 ?
    C6 N1 . 1.484(5) ?
    C6 C7 . 1.530(5) ?
    C6 H6A . 0.9700 ?
    C6 H6B . 0.9700 ?
    C7 C8 . 1.535(6) ?
    C7 Br1 . 1.971(4) ?
    C8 H8A . 0.9700 ?
    C8 H8B . 0.9700 ?
    C9 C10 . 1.388(6) ?
    C9 C14 . 1.392(6) ?
    C9 S1 . 1.757(4) ?
    C10 C11 . 1.380(7) ?
    C10 H10 . 0.9300 ?
    C11 C12 . 1.390(8) ?
    C11 H11 . 0.9300 ?
    C12 C13 . 1.375(7) ?
    C12 C15 . 1.502(8) ?
    C13 C14 . 1.373(7) ?
    C13 H13 . 0.9300 ?
    C14 H14 . 0.9300 ?
    C15 H15A . 0.9600 ?
    C15 H15B . 0.9600 ?
    C15 H15C . 0.9600 ?
    N1 S1 . 1.616(3) ?
    O2 S1 . 1.427(3) ?
    O3 S1 . 1.433(3) ?
loop_
    _geom_angle_atom_site_label_1
    _geom_angle_atom_site_label_2
    _geom_angle_atom_site_label_3
    _geom_angle_site_symmetry_1
    _geom_angle_site_symmetry_3
    _geom_angle
    _geom_angle_publ_flag
    O1 C1 C2 . . 101.0(4) ?
    O1 C1 C8 . . 99.5(3) ?
    C2 C1 C8 . . 109.5(4) ?
    O1 C1 H1 . . 115.0 ?
    C2 C1 H1 . . 115.0 ?
    C8 C1 H1 . . 115.0 ?
    C3 C2 C1 . . 107.2(4) ?
    C3 C2 H2 . . 126.4 ?
    C1 C2 H2 . . 126.4 ?
    C2 C3 C4 . . 105.3(4) ?
    C2 C3 H3 . . 127.3 ?
    C4 C3 H3 . . 127.3 ?
    O1 C4 C5 . . 112.9(3) ?
    O1 C4 C3 . . 101.9(3) ?
    C5 C4 C3 . . 124.1(4) ?
    O1 C4 C7 . . 97.3(3) ?
    C5 C4 C7 . . 106.9(3) ?
    C3 C4 C7 . . 110.5(3) ?
    N1 C5 C4 . . 103.8(3) ?
    N1 C5 H5A . . 111.0 ?
    C4 C5 H5A . . 111.0 ?
    N1 C5 H5B . . 111.0 ?
    C4 C5 H5B . . 111.0 ?
    H5A C5 H5B . . 109.0 ?
    N1 C6 C7 . . 104.1(3) ?
    N1 C6 H6A . . 110.9 ?
    C7 C6 H6A . . 110.9 ?
    N1 C6 H6B . . 110.9 ?
    C7 C6 H6B . . 110.9 ?
    H6A C6 H6B . . 108.9 ?
    C6 C7 C8 . . 117.7(3) ?
    C6 C7 C4 . . 101.7(3) ?
    C8 C7 C4 . . 102.9(3) ?
    C6 C7 Br1 . . 109.5(3) ?
    C8 C7 Br1 . . 113.4(3) ?
    C4 C7 Br1 . . 110.7(3) ?
    C7 C8 C1 . . 100.1(3) ?
    C7 C8 H8A . . 111.7 ?
    C1 C8 H8A . . 111.7 ?
    C7 C8 H8B . . 111.7 ?
    C1 C8 H8B . . 111.7 ?
    H8A C8 H8B . . 109.5 ?
    C10 C9 C14 . . 119.7(4) ?
    C10 C9 S1 . . 120.1(3) ?
    C14 C9 S1 . . 120.1(3) ?
    C11 C10 C9 . . 119.5(4) ?
    C11 C10 H10 . . 120.3 ?
    C9 C10 H10 . . 120.3 ?
    C10 C11 C12 . . 121.4(4) ?
    C10 C11 H11 . . 119.3 ?
    C12 C11 H11 . . 119.3 ?
    C13 C12 C11 . . 117.8(5) ?
    C13 C12 C15 . . 121.5(5) ?
    C11 C12 C15 . . 120.7(5) ?
    C14 C13 C12 . . 122.3(5) ?
    C14 C13 H13 . . 118.8 ?
    C12 C13 H13 . . 118.8 ?
    C13 C14 C9 . . 119.3(4) ?
    C13 C14 H14 . . 120.4 ?
    C9 C14 H14 . . 120.4 ?
    C12 C15 H15A . . 109.5 ?
    C12 C15 H15B . . 109.5 ?
    H15A C15 H15B . . 109.5 ?
    C12 C15 H15C . . 109.5 ?
    H15A C15 H15C . . 109.5 ?
    H15B C15 H15C . . 109.5 ?
    C5 N1 C6 . . 112.2(3) ?
    C5 N1 S1 . . 120.1(3) ?
    C6 N1 S1 . . 121.8(2) ?
    C4 O1 C1 . . 95.1(3) ?
    O2 S1 O3 . . 120.16(19) ?
    O2 S1 N1 . . 107.28(19) ?
    O3 S1 N1 . . 105.97(18) ?
    O2 S1 C9 . . 107.7(2) ?
    O3 S1 C9 . . 107.9(2) ?
    N1 S1 C9 . . 107.18(17) ?
loop_
    _geom_torsion_atom_site_label_1
    _geom_torsion_atom_site_label_2
    _geom_torsion_atom_site_label_3
    _geom_torsion_atom_site_label_4
    _geom_torsion_site_symmetry_1
    _geom_torsion_site_symmetry_2
    _geom_torsion_site_symmetry_3
    _geom_torsion_site_symmetry_4
    _geom_torsion
    _geom_torsion_publ_flag
    O1 C1 C2 C3 . . . . 31.5(4) ?
    C8 C1 C2 C3 . . . . -72.9(5) ?
    C1 C2 C3 C4 . . . . 0.8(5) ?
    C2 C3 C4 O1 . . . . -33.6(4) ?
    C2 C3 C4 C5 . . . . -162.1(4) ?
    C2 C3 C4 C7 . . . . 68.9(4) ?
    O1 C4 C5 N1 . . . . 80.2(4) ?
    C3 C4 C5 N1 . . . . -156.0(4) ?
    C7 C4 C5 N1 . . . . -25.6(4) ?
    N1 C6 C7 C8 . . . . -139.8(3) ?
    N1 C6 C7 C4 . . . . -28.3(4) ?
    N1 C6 C7 Br1 . . . . 88.8(3) ?
    O1 C4 C7 C6 . . . . -82.6(3) ?
    C5 C4 C7 C6 . . . . 34.1(4) ?
    C3 C4 C7 C6 . . . . 171.8(3) ?
    O1 C4 C7 C8 . . . . 39.7(4) ?
    C5 C4 C7 C8 . . . . 156.4(4) ?
    C3 C4 C7 C8 . . . . -65.9(4) ?
    O1 C4 C7 Br1 . . . . 161.2(2) ?
    C5 C4 C7 Br1 . . . . -82.2(4) ?
    C3 C4 C7 Br1 . . . . 55.6(4) ?
    C6 C7 C8 C1 . . . . 108.8(4) ?
    C4 C7 C8 C1 . . . . -2.0(4) ?
    Br1 C7 C8 C1 . . . . -121.5(3) ?
    O1 C1 C8 C7 . . . . -35.8(4) ?
    C2 C1 C8 C7 . . . . 69.5(4) ?
    C14 C9 C10 C11 . . . . -0.6(6) ?
    S1 C9 C10 C11 . . . . 176.1(3) ?
    C9 C10 C11 C12 . . . . -0.3(7) ?
    C10 C11 C12 C13 . . . . 1.0(7) ?
    C10 C11 C12 C15 . . . . -180.0(5) ?
    C11 C12 C13 C14 . . . . -1.0(7) ?
    C15 C12 C13 C14 . . . . -180.0(5) ?
    C12 C13 C14 C9 . . . . 0.2(7) ?
    C10 C9 C14 C13 . . . . 0.6(6) ?
    S1 C9 C14 C13 . . . . -176.0(3) ?
    C4 C5 N1 C6 . . . . 7.1(5) ?
    C4 C5 N1 S1 . . . . 160.4(3) ?
    C7 C6 N1 C5 . . . . 14.3(5) ?
    C7 C6 N1 S1 . . . . -138.6(3) ?
    C5 C4 O1 C1 . . . . -174.3(3) ?
    C3 C4 O1 C1 . . . . 50.3(3) ?
    C7 C4 O1 C1 . . . . -62.5(3) ?
    C2 C1 O1 C4 . . . . -49.4(3) ?
    C8 C1 O1 C4 . . . . 62.7(3) ?
    C5 N1 S1 O2 . . . . 160.6(3) ?
    C6 N1 S1 O2 . . . . -48.6(4) ?
    C5 N1 S1 O3 . . . . 31.1(4) ?
    C6 N1 S1 O3 . . . . -178.1(3) ?
    C5 N1 S1 C9 . . . . -83.9(3) ?
    C6 N1 S1 C9 . . . . 66.9(3) ?
    C10 C9 S1 O2 . . . . 23.2(4) ?
    C14 C9 S1 O2 . . . . -160.2(3) ?
    C10 C9 S1 O3 . . . . 154.3(3) ?
    C14 C9 S1 O3 . . . . -29.1(4) ?
    C10 C9 S1 N1 . . . . -92.0(3) ?
    C14 C9 S1 N1 . . . . 84.6(3) ?
loop_
    _geom_hbond_atom_site_label_D
    _geom_hbond_atom_site_label_H
    _geom_hbond_atom_site_label_A
    _geom_hbond_site_symmetry_A
    _geom_hbond_distance_DH
    _geom_hbond_distance_HA
    _geom_hbond_distance_DA
    _geom_hbond_angle_DHA
    C6 H6A O1 2_755 0.97 2.50 3.382(6) 151
    C10 H10 O2 . 0.93 2.59 2.937(6) 103
