# Supplementary material for: (3aR,6S,7aR)-7a-Bromo-2-[(4-methyl­phen­yl)sulfon­yl]-1,2,3,6,7,7a-hexa­hydro-3a,6-ep­oxy­isoindole
Source: Acta Crystallogr Sect E Struct Rep Online. 2011 Mar 31;67(Pt 4):o994–5. doi: 10.1107/S1600536811010750 (PMC3099917; doi:10.1107/S1600536811010750)
Supplement: Supplementary file 2 [file e-67-0o994-Isup2.hkl]

#
# h,k,l, Fc-squared, Fo-squared, sigma(Fo-squared) and status flag
#
data_I
_shelx_title ' TEST STRUCTURE D:\DATA\AYDEM12_DENE\AYDEM12'
_shelx_refln_list_code          4
_shelx_F_calc_maximum      220.03
_exptl_crystal_F_000       752.00
_reflns_d_resolution_high  0.7965
 
loop_
 _symmetry_equiv_pos_as_xyz
 'x, y, z'
 '-x, y+1/2, -z+1/2'
 '-x, -y, -z'
 'x, -y-1/2, z-1/2'
 
_cell_length_a    16.5136
_cell_length_b     6.2186
_cell_length_c    16.3487
_cell_angle_alpha  90.000
_cell_angle_beta  113.802
_cell_angle_gamma  90.000
 
_shelx_F_squared_multiplier     1.000
 
loop_
 _refln_index_h
 _refln_index_k
 _refln_index_l
 _refln_F_squared_calc
 _refln_F_squared_meas
 _refln_F_squared_sigma
 _refln_observed_status
   6   0   0       22.31       21.12     14.59 o
   7   0   0     3007.34     2276.91     26.07 o
   8   0   0        0.46       16.06     13.73 o
   9   0   0     4231.24     4040.02     30.32 o
  10   0   0       34.09       21.21     13.87 o
  11   0   0      197.47      192.14     15.63 o
  12   0   0      879.01      965.43     22.07 o
  13   0   0      209.31      196.48     15.83 o
  14   0   0     1120.59     1358.76     24.64 o
  15   0   0       11.14       33.84     15.11 o
  16   0   0     1473.14     1531.17     23.36 o
  17   0   0       36.49       58.49     20.07 o
  18   0   0      299.72      354.06     22.07 o
   1   1   0     8447.88     9093.33     38.84 o
   2   1   0      147.74      142.66     32.13 o
   3   1   0      435.95      424.56     17.92 o
   4   1   0    19295.78    19581.43     61.16 o
   5   1   0     1313.20     1293.54     19.15 o
   6   1   0    15057.61    14437.74   2138.53 o
   7   1   0       76.31      125.34     25.55 o
   8   1   0     6356.95     5587.17    187.85 o
   9   1   0        3.79        4.74     11.48 o
  10   1   0     3807.93     3388.58    613.72 o
  11   1   0      106.05      118.82     11.10 o
  12   1   0     2095.97     2092.75     26.69 o
  13   1   0      621.86      613.53     23.67 o
  14   1   0      169.76      183.81     11.96 o
  15   1   0      593.23      580.18     38.09 o
  16   1   0        5.30       11.52     10.50 o
  17   1   0      189.65      215.27     12.17 o
  18   1   0        1.66       -0.37     11.58 o
   0   2   0     4006.10     3811.27     32.03 o
   1   2   0     4540.08     4723.54    185.09 o
   2   2   0     4196.96     4099.13    100.31 o
   3   2   0     4630.63     4851.22     26.08 o
   4   2   0     2129.01     2148.07     50.98 o
   5   2   0     2855.24     2796.80     23.45 o
   6   2   0     2494.48     2882.93     23.40 o
   7   2   0     4440.75     4374.59     26.74 o
   8   2   0      105.22      134.13     14.20 o
   9   2   0     2254.33     2283.01     21.02 o
  10   2   0      255.70      191.76     11.11 o
  11   2   0     1194.77     1276.68     18.92 o
  12   2   0      262.45      193.19     11.06 o
  13   2   0      245.09      279.32     15.73 o
  14   2   0     1035.34     1096.13     18.45 o
  15   2   0        1.06        4.96     14.44 o
  16   2   0      237.39      227.46     16.02 o
  17   2   0        5.77      -31.08     15.54 o
  18   2   0       90.92      103.72     15.83 o
   1   3   0    11307.89    11054.36    115.59 o
   2   3   0      190.48      213.60     49.12 o
   3   3   0     3879.29     3586.00     20.06 o
   4   3   0       52.41       53.47     11.34 o
   5   3   0      215.06      231.93     23.45 o
   6   3   0     1083.37     1087.97     33.25 o
   7   3   0       32.83        7.05      9.87 o
   8   3   0     1117.57     1158.95     18.02 o
   9   3   0       25.45       36.61     14.82 o
  10   3   0      367.22      382.90     15.59 o
  11   3   0      202.30      176.22     14.82 o
  12   3   0        5.54       37.70     15.25 o
  13   3   0      823.37      742.25     14.01 o
  14   3   0        3.78       -1.53     14.82 o
  15   3   0      455.63      400.20     12.49 o
  16   3   0        1.93       12.68     15.59 o
  17   3   0      211.08      237.38     16.92 o
   0   4   0     2340.64     2278.34     22.36 o
   1   4   0        1.29        2.90     10.01 o
   2   4   0      287.87      281.38     10.66 o
   3   4   0      295.80      284.05     14.82 o
   4   4   0       23.87       34.94      8.86 o
   5   4   0      887.87      881.90     14.02 o
   6   4   0      543.05      496.62     38.13 o
   7   4   0     2739.34     2682.68     34.46 o
   8   4   0      188.82      132.13     10.44 o
   9   4   0      699.75      734.72     16.25 o
  10   4   0       44.74       58.96     11.01 o
  11   4   0       74.27       54.63     10.30 o
  12   4   0      116.17      116.97     10.72 o
  13   4   0       71.70       72.55     10.63 o
  14   4   0       61.50       33.84     15.21 o
  15   4   0        0.09       -9.06     14.97 o
  16   4   0       49.68       56.87     11.06 o
   1   5   0      206.62      181.69      8.98 o
   2   5   0      116.05      130.51     13.58 o
   3   5   0      145.14      143.91     10.72 o
   4   5   0       69.59       70.77     11.63 o
   5   5   0        0.27        8.29     11.70 o
   6   5   0       66.64       70.56     17.85 o
   7   5   0        6.32       11.63     12.29 o
   8   5   0      129.82      134.98     13.75 o
   9   5   0       60.55       58.20     10.39 o
  10   5   0       19.27       37.99     14.78 o
  11   5   0       77.30       60.06     10.58 o
  12   5   0       15.88       16.11     15.16 o
  13   5   0       54.90       78.79     15.83 o
  14   5   0       19.04        9.63     15.63 o
   0   6   0       32.53       39.13     14.25 o
   1   6   0       62.90       65.76     10.41 o
   2   6   0       80.34       55.32     10.78 o
   3   6   0        2.36       12.53     11.49 o
   4   6   0       49.67       44.92     10.65 o
   5   6   0        8.40        4.06      8.95 o
   6   6   0       91.16       72.79     11.51 o
   7   6   0        3.35       21.23     12.72 o
   8   6   0       18.96       10.01     13.47 o
   9   6   0       41.34       68.07     14.87 o
  10   6   0      110.09      119.16     11.25 o
  11   6   0        0.34      -22.64     14.63 o
  12   6   0       46.06       39.99     11.06 o
   1   7   0        9.80       13.23     10.72 o
   2   7   0       12.05       15.99     11.17 o
   3   7   0       17.39       32.15     11.01 o
   4   7   0        1.45        7.52     14.40 o
   5   7   0       68.21       82.18     12.57 o
   6   7   0       80.89       71.43      9.60 o
   7   7   0       42.35       41.22     13.69 o
   8   7   0       13.09       22.50     14.36 o
 -19   1   1        0.22        7.20     12.06 o
 -18   1   1        6.11        5.51     10.98 o
 -17   1   1       18.07       17.12     10.94 o
 -16   1   1       12.05       21.75     11.96 o
 -15   1   1       41.66       62.74     11.87 o
 -14   1   1      137.57      129.76     11.77 o
 -13   1   1       38.24       43.96     11.82 o
 -12   1   1      286.63      319.82     60.56 o
 -11   1   1      577.70      548.14     25.62 o
 -10   1   1      793.35      845.56    101.67 o
  -9   1   1      295.87      329.36     22.95 o
  -8   1   1      105.53      125.94     16.49 o
  -7   1   1     2280.06     2197.82    100.19 o
  -6   1   1      116.09       94.21     10.18 o
  -5   1   1      449.60      466.42     19.11 o
  -4   1   1      119.13      191.53     11.16 o
  -3   1   1     1149.07     1232.37     15.69 o
  -2   1   1      774.07      656.34     13.13 o
  -1   1   1     8894.82     9651.21     96.33 o
   0   1   1     2089.60     2431.84     35.54 o
   1   1   1    18315.77    19628.82    242.86 o
   2   1   1    14290.81    14332.57    182.61 o
   3   1   1      103.36       94.91     20.53 o
   4   1   1     5387.65     5235.82     70.88 o
   5   1   1     1342.89     1488.99     39.71 o
   6   1   1     3470.12     3485.33     48.29 o
   7   1   1     1421.93     1619.50     34.94 o
   8   1   1      138.38      179.41     24.07 o
   9   1   1      269.96      271.93     15.87 o
  10   1   1       20.28       16.69     10.88 o
  11   1   1      236.55      239.71     15.40 o
  12   1   1      208.64      219.03     10.65 o
  13   1   1       63.85       63.97      9.79 o
  14   1   1       22.64       22.29     10.16 o
  15   1   1       12.39       12.47      9.65 o
  16   1   1        0.20       16.36     10.75 o
  17   1   1       20.14       26.25     11.16 o
  18   1   1       40.80       38.40     11.37 o
 -18   2   1       41.75       47.62     16.06 o
 -17   2   1       49.48       53.72     15.44 o
 -16   2   1        0.56      -11.63     14.87 o
 -15   2   1       82.83      115.26     15.06 o
 -14   2   1       23.26       30.65     14.78 o
 -13   2   1        5.48       34.94     15.06 o
 -12   2   1       63.97       66.26     14.92 o
 -11   2   1       81.62       58.92     10.11 o
 -10   2   1      591.91      500.73     12.39 o
  -9   2   1        0.73      -12.35      9.91 o
  -8   2   1      587.19      577.85     16.11 o
  -7   2   1       96.41       93.00     10.72 o
  -6   2   1     4062.14     3442.77     23.12 o
  -5   2   1      331.48      385.47     15.21 o
  -4   2   1      185.58      170.27      9.67 o
  -3   2   1     1995.19     1978.15     42.46 o
  -2   2   1     3009.20     2812.93     15.89 o
  -1   2   1     2403.85     2300.14     14.76 o
   0   2   1     3174.81     2935.23     20.73 o
   1   2   1     3112.63     3169.87     23.98 o
   2   2   1      427.13      360.00     14.54 o
   3   2   1      200.12      178.64     13.63 o
   4   2   1        3.90        6.67     16.04 o
   5   2   1       32.94       48.01     17.11 o
   6   2   1       10.26       -3.37     12.61 o
   7   2   1      233.36      248.73     13.66 o
   8   2   1     1135.94     1045.53     16.58 o
   9   2   1        2.99        9.13     11.53 o
  10   2   1     1410.70     1458.19    151.38 o
  11   2   1       37.69       25.01     11.90 o
  12   2   1      360.69      310.35     10.23 o
  13   2   1      109.89      141.23     20.47 o
  14   2   1      160.72      215.84     29.59 o
  15   2   1       14.86       19.90     13.36 o
  16   2   1      157.16      138.28     11.39 o
  17   2   1       20.75       33.41     16.11 o
 -17   3   1        1.71       31.70     10.87 o
 -16   3   1      170.89      208.82     15.73 o
 -15   3   1       59.32       71.21     10.30 o
 -14   3   1      288.53      350.01     16.16 o
 -13   3   1      190.15      208.20     15.68 o
 -12   3   1      376.26      424.66     16.64 o
 -11   3   1      317.90      353.35     15.54 o
 -10   3   1        2.79       18.21     14.20 o
  -9   3   1      129.53      144.52     15.06 o
  -8   3   1       19.64       29.79     14.73 o
  -7   3   1      845.52      731.72     13.01 o
  -6   3   1      350.30      364.41     22.28 o
  -5   3   1     5146.23     4951.92     82.46 o
  -4   3   1      122.63      121.91     42.85 o
  -3   3   1     1810.49     1795.28     42.59 o
  -2   3   1     1436.05     1372.45     74.55 o
  -1   3   1     1691.72     1721.63     15.06 o
   0   3   1     1597.72     1469.02     28.72 o
   1   3   1     1629.22     1782.56     22.82 o
   2   3   1      376.32      333.22      9.63 o
   3   3   1       91.78       84.66      8.95 o
   4   3   1      966.84      897.59     28.04 o
   5   3   1      401.50      382.69     15.03 o
   6   3   1     1615.62     1565.35     17.67 o
   7   3   1     1798.93     1770.74     16.59 o
   8   3   1      280.10      259.30     11.63 o
   9   3   1      477.11      492.77     16.25 o
  10   3   1       38.59       50.24     14.20 o
  11   3   1      502.35      561.22     16.97 o
  12   3   1        2.80        0.33     14.35 o
  13   3   1      132.70      186.99     16.06 o
  14   3   1       22.36       39.47     15.44 o
  15   3   1       97.06       93.71     11.34 o
  16   3   1       61.56       86.37     15.59 o
  17   3   1       35.72       47.81     16.16 o
 -16   4   1       30.69       62.68     15.59 o
 -15   4   1      177.28      185.61     16.11 o
 -14   4   1       98.12      121.88     15.92 o
 -13   4   1      413.90      433.71     12.15 o
 -12   4   1      444.51      516.65     17.11 o
 -11   4   1      900.49      975.63     17.21 o
 -10   4   1      154.55      212.49     15.16 o
  -9   4   1      607.19      637.67     16.06 o
  -8   4   1       33.40       67.92      9.96 o
  -7   4   1        8.25       -3.28      9.25 o
  -6   4   1     1052.38     1027.37     14.34 o
  -5   4   1       95.20      100.38     20.62 o
  -4   4   1      915.58      859.93     13.09 o
  -3   4   1      114.88      109.39     10.31 o
  -2   4   1       57.27       56.91     10.18 o
  -1   4   1     1093.56     1093.91     27.55 o
   0   4   1      735.50      862.46     48.91 o
   1   4   1     2336.27     2305.11     95.28 o
   2   4   1      391.67      414.63     54.03 o
   3   4   1     3957.32     3926.50     81.22 o
   4   4   1      509.80      469.24     36.13 o
   5   4   1     2467.83     2597.20    144.93 o
   6   4   1       58.77       46.46     12.32 o
   7   4   1     2275.78     2383.01     78.46 o
   8   4   1      383.34      369.46     11.82 o
   9   4   1       78.33      103.34     14.30 o
  10   4   1      504.32      541.82     16.06 o
  11   4   1      111.62      135.04     15.01 o
  12   4   1      239.66      232.80     11.54 o
  13   4   1        3.96       -5.48     15.11 o
  14   4   1       19.66        5.48     15.06 o
  15   4   1       52.61       47.71     11.54 o
 -14   5   1       43.19       71.17     15.83 o
 -13   5   1        3.67        9.68     15.30 o
 -12   5   1       29.38       56.20     14.97 o
 -11   5   1      141.38      134.51     11.01 o
 -10   5   1       64.04       65.92     14.73 o
  -9   5   1       69.42       66.30     14.20 o
  -8   5   1       85.52      115.24     19.57 o
  -7   5   1     1791.54     1780.55     17.36 o
  -6   5   1      490.28      502.13     56.98 o
  -5   5   1     2970.02     2860.64     42.14 o
  -4   5   1      541.73      587.58     56.10 o
  -3   5   1     2414.20     2322.66     16.01 o
  -2   5   1      123.87      152.38     28.10 o
  -1   5   1      644.40      693.70     16.09 o
   0   5   1      230.36      236.28     24.17 o
   1   5   1        3.69       -8.53     10.23 o
   2   5   1     1313.97     1310.03     13.75 o
   3   5   1      145.52      155.96     21.31 o
   4   5   1       51.14       46.22     13.99 o
   5   5   1       75.31       66.76     11.12 o
   6   5   1       74.49       82.77     12.27 o
   7   5   1        5.77       18.74     12.84 o
   8   5   1       71.18       55.58     13.52 o
   9   5   1      908.42     1057.13     17.87 o
  10   5   1       47.81       29.12     14.63 o
  11   5   1     1019.99     1170.91     18.78 o
  12   5   1        0.90       10.15     11.01 o
  13   5   1      282.71      364.79     17.06 o
  14   5   1       41.40       35.46     15.87 o
 -12   6   1       25.62       23.88     15.06 o
 -11   6   1      101.53      103.44     15.44 o
 -10   6   1       90.22      107.20     10.82 o
  -9   6   1       46.18       76.17     14.92 o
  -8   6   1       71.51       94.68     13.32 o
  -7   6   1       85.60       79.35      9.99 o
  -6   6   1      331.48      359.03     13.08 o
  -5   6   1        0.72       -2.19      9.26 o
  -4   6   1      226.98      242.84     11.37 o
  -3   6   1      277.18      276.52     20.50 o
  -2   6   1       46.84       69.29     10.40 o
  -1   6   1      200.84      216.01     10.97 o
   0   6   1       22.19       21.93     10.45 o
   1   6   1      693.42      690.46     12.36 o
   2   6   1       34.09       46.82     15.01 o
   3   6   1      442.54      475.56     12.15 o
   4   6   1        1.94        4.44     10.74 o
   5   6   1      428.44      471.37     13.33 o
   6   6   1      123.70      136.37     11.72 o
   7   6   1      180.90      217.32     17.71 o
   8   6   1      230.64      238.39     16.61 o
   9   6   1       37.98       79.55     14.87 o
  10   6   1      128.49      124.98     15.78 o
  11   6   1        4.20      -11.87     10.44 o
  -8   7   1       49.74       54.01     14.07 o
  -7   7   1       22.81       13.94     12.93 o
  -6   7   1        5.78       22.32     11.45 o
  -5   7   1       48.88       55.27      9.43 o
  -4   7   1       20.18       14.50      8.77 o
  -3   7   1       34.24       48.62     11.05 o
  -2   7   1       19.82       13.10     11.00 o
  -1   7   1       31.63       38.05     10.91 o
   0   7   1      127.61      135.74     12.01 o
   1   7   1        6.60       11.16      9.04 o
   2   7   1      242.91      249.60     12.06 o
   3   7   1       55.26       49.55     14.23 o
   4   7   1      238.29      250.89     21.45 o
   5   7   1       15.89       17.03     12.55 o
   6   7   1       73.56       75.82     14.82 o
   7   7   1      105.22       86.44     13.43 o
 -19   0   2       72.86       93.33     17.68 o
 -18   0   2       57.69       70.74     21.02 o
 -17   0   2      326.21      347.63     18.59 o
 -16   0   2      214.06      214.73     16.87 o
 -15   0   2       50.27       55.34     15.87 o
 -14   0   2      396.99      428.09     21.21 o
 -13   0   2      157.53      154.34     16.49 o
 -12   0   2     1359.06     1184.02     21.07 o
 -11   0   2     1474.91     1305.62     21.64 o
 -10   0   2     7467.69     7104.18     39.75 o
  -9   0   2    12187.30    11673.38     50.00 o
  -8   0   2     8394.37     6366.79     39.56 o
  -7   0   2     5201.47     4407.37     37.73 o
  -6   0   2     2433.91     2062.45     19.49 o
  -5   0   2    22347.21    19840.43   1430.24 o
  -4   0   2     4160.16     4420.55     61.87 o
  -3   0   2      240.38      226.76     14.22 o
  -2   0   2      604.31      713.02     19.90 o
  -1   0   2     8425.93     9029.00    120.12 o
   0   0   2     4219.25     4807.21     41.91 o
   1   0   2    10965.14    11257.17     77.03 o
  12   0   2       28.82       34.37     14.16 o
  13   0   2     1183.54     1235.21     20.40 o
  14   0   2        4.78        1.38     14.92 o
  15   0   2      415.85      427.09     17.64 o
  16   0   2       45.52       39.04     15.63 o
  17   0   2       87.79      100.58     16.35 o
  18   0   2        9.80       19.25     16.21 o
 -19   1   2       48.81       47.99     12.67 o
 -18   1   2      179.12      196.17     16.54 o
 -17   1   2      449.12      535.48     16.88 o
 -16   1   2      473.96      501.32     13.85 o
 -15   1   2      239.04      273.05     13.06 o
 -14   1   2      521.86      465.64     13.60 o
 -13   1   2     1334.86     1380.88     96.81 o
 -12   1   2        9.63       14.43     11.19 o
 -11   1   2     2145.20     2051.57     18.06 o
 -10   1   2      270.19      326.68     41.49 o
  -9   1   2     2486.46     2225.76     19.27 o
  -8   1   2      957.33      782.72    115.14 o
  -7   1   2      265.89      260.86     15.91 o
  -6   1   2     4216.24     4118.66    146.59 o
  -5   1   2      753.94      730.36     38.14 o
  -4   1   2    17718.34    17823.81     39.83 o
  -3   1   2     9558.57    10223.51    250.49 o
  -2   1   2     1570.83     1491.64     59.68 o
  -1   1   2     9118.43    10164.48    241.64 o
   0   1   2    29081.10    29512.09    569.70 o
   1   1   2     8397.75     8916.56     92.19 o
   2   1   2     3891.82     3774.04     35.02 o
   3   1   2    15232.59    16173.57     68.10 o
   4   1   2      770.28      684.91     32.65 o
   5   1   2    10002.27    10200.65     72.45 o
   6   1   2      197.60      235.66     24.74 o
   7   1   2     3834.45     3762.70     43.71 o
   8   1   2      693.41      762.46     28.27 o
   9   1   2      377.00      346.48     24.98 o
  10   1   2     1712.82     1880.42     29.17 o
  11   1   2      201.23      223.22     12.80 o
  12   1   2      755.61      780.70     45.82 o
  13   1   2        7.95       15.55      9.40 o
  14   1   2      703.33      749.77     12.74 o
  15   1   2      251.10      271.93     18.97 o
  16   1   2      305.10      326.57     22.66 o
  17   1   2      143.73      142.11     11.55 o
 -19   2   2      124.10      146.72     17.06 o
 -18   2   2       86.04      112.25     16.35 o
 -17   2   2      204.84      225.08     16.73 o
 -16   2   2      237.02      217.98     11.68 o
 -15   2   2      169.77      191.09     15.68 o
 -14   2   2       67.04       91.38     15.11 o
 -13   2   2       18.64        5.05     10.63 o
 -12   2   2     1502.53     1130.44     15.16 o
 -11   2   2       45.85       53.72      9.82 o
 -10   2   2     3362.33     3310.30     24.64 o
  -9   2   2      267.86      239.47     10.87 o
  -8   2   2     2405.80     2285.06     21.54 o
  -7   2   2     1393.14     1191.17     15.59 o
  -6   2   2      543.47      518.15     11.37 o
  -5   2   2     1501.45     1422.66     17.95 o
  -4   2   2     3508.59     3529.72     35.70 o
  -3   2   2    20360.22    20534.63    213.83 o
  -2   2   2     3377.87     3580.70     19.86 o
  -1   2   2     7600.70     7616.81     71.14 o
   0   2   2     1755.58     1883.95     20.45 o
   1   2   2     3638.37     3474.52     23.78 o
   2   2   2     2836.27     2903.85     30.08 o
   3   2   2      216.99      152.68     12.55 o
   4   2   2     4910.40     4775.61     35.20 o
   5   2   2      497.53      574.16     22.69 o
   6   2   2     2244.51     2169.85     39.42 o
   7   2   2      845.54      837.82     31.03 o
   8   2   2      490.89      441.91     27.84 o
   9   2   2     2530.60     2511.14     20.31 o
  10   2   2      360.18      334.81     20.93 o
  11   2   2      393.05      418.16     15.09 o
  12   2   2        6.32       13.76     11.09 o
  13   2   2      623.18      720.19     84.61 o
  14   2   2       84.10       90.65     11.95 o
  15   2   2      270.54      302.72     38.96 o
  16   2   2      146.83      158.25     20.65 o
  17   2   2       62.93       89.28     16.64 o
 -18   3   2       79.11       76.79     16.54 o
 -17   3   2        1.06       26.60     10.72 o
 -16   3   2       78.67       85.42     15.92 o
 -15   3   2       79.36      116.30     15.30 o
 -14   3   2        1.76       22.36     14.44 o
 -13   3   2      216.09      191.81     11.11 o
 -12   3   2       31.18       49.86     14.92 o
 -11   3   2      911.22      899.88     17.26 o
 -10   3   2      603.27      562.79     12.35 o
  -9   3   2     1799.06     1763.88     19.92 o
  -8   3   2     1573.72     1574.36     19.21 o
  -7   3   2     3533.03     3444.01     23.69 o
  -6   3   2     1530.80     1535.27     54.55 o
  -5   3   2      240.65      185.50     40.61 o
  -4   3   2     2112.54     2136.71     17.31 o
  -3   3   2      612.76      721.68     24.58 o
  -2   3   2     1860.32     1677.62     11.67 o
  -1   3   2      813.95      842.92     18.14 o
   0   3   2     2515.06     2514.07     46.26 o
   1   3   2      268.47      234.91     10.96 o
   2   3   2       39.02       45.87     12.18 o
   3   3   2     1733.51     1714.29     28.79 o
   4   3   2     1525.50     1674.38     42.26 o
   5   3   2     1331.72     1367.75     21.94 o
   6   3   2     1643.46     1567.77     59.74 o
   7   3   2     1811.14     1797.83    109.06 o
   8   3   2     1782.82     1526.09     44.02 o
   9   3   2     1045.30     1151.32     17.97 o
  10   3   2      722.61      752.98     16.73 o
  11   3   2       34.86       40.66     14.78 o
  12   3   2      417.40      389.05     12.01 o
  13   3   2       11.98      -16.83     13.87 o
  14   3   2      176.51      207.59     15.97 o
  15   3   2        7.34       -8.63     15.25 o
  16   3   2       34.58       60.30     15.73 o
 -17   4   2      114.42      123.03     15.49 o
 -16   4   2       11.20       23.55     15.49 o
 -15   4   2      119.31      129.94     15.30 o
 -14   4   2      153.64      190.38     15.54 o
 -13   4   2      340.72      365.93     16.44 o
 -12   4   2      196.62      228.61     15.40 o
 -11   4   2       75.96       74.79     11.06 o
 -10   4   2      179.28      199.53     15.01 o
  -9   4   2      320.62      325.46     15.54 o
  -8   4   2       52.87       55.39     13.68 o
  -7   4   2        5.05        5.31     11.73 o
  -6   4   2        5.78       12.45     11.20 o
  -5   4   2      324.13      312.01     13.23 o
  -4   4   2      160.43      152.98     26.05 o
  -3   4   2      563.42      516.01     26.07 o
  -2   4   2     1151.08     1051.60     50.65 o
  -1   4   2     1209.78     1141.69     16.32 o
   0   4   2      312.30      311.14     11.24 o
   1   4   2      408.28      406.08     22.02 o
   2   4   2      933.38      929.08     24.25 o
   3   4   2      367.63      345.47      8.98 o
   4   4   2     1328.22     1280.75     40.31 o
   5   4   2      148.07      158.22     15.27 o
   6   4   2     1009.26      936.59     24.62 o
   7   4   2      156.21      161.31     12.80 o
   8   4   2      238.35      271.93     15.01 o
   9   4   2        4.71        4.67     14.11 o
  10   4   2      321.29      349.49     15.97 o
  11   4   2      138.41      131.51     10.96 o
  12   4   2      228.97      251.10     16.21 o
  13   4   2      166.52      219.50     15.92 o
  14   4   2       89.40       75.65     11.49 o
  15   4   2       50.14       53.10     15.59 o
 -15   5   2        0.07       -1.33     11.11 o
 -14   5   2       26.68       43.71     11.44 o
 -13   5   2        7.28        4.67     14.87 o
 -12   5   2       15.06       41.66     15.11 o
 -11   5   2      101.87       93.43     14.73 o
 -10   5   2        1.30       10.77     10.34 o
  -9   5   2      225.20      192.86     10.77 o
  -8   5   2        4.94       17.40      9.17 o
  -7   5   2      234.60      216.05     27.19 o
  -6   5   2       66.76       61.62      9.68 o
  -5   5   2       11.57       16.87     10.44 o
  -4   5   2      104.35      109.71     14.11 o
  -3   5   2        0.93       12.24     10.28 o
  -2   5   2      207.75      216.22     10.72 o
  -1   5   2        3.94        3.94     10.09 o
   0   5   2       17.72       19.89     10.19 o
   1   5   2       76.44       68.87     10.50 o
   2   5   2       95.39      107.87     18.83 o
   3   5   2      349.96      290.88     29.08 o
   4   5   2      108.49       95.49     12.21 o
   5   5   2        1.78       22.52     12.35 o
   6   5   2      114.33      115.52      9.51 o
   7   5   2      162.59      164.31     13.56 o
   8   5   2       47.53       46.59      9.80 o
   9   5   2        5.64       12.63     14.92 o
  10   5   2       56.24       47.62     15.16 o
  11   5   2       42.96       64.21     15.16 o
  12   5   2       50.98       56.39     15.49 o
  13   5   2       38.93       81.46     15.63 o
 -12   6   2        1.90        8.77     15.01 o
 -11   6   2        0.31       -0.24     10.68 o
 -10   6   2       41.61       20.93     10.96 o
  -9   6   2        0.30       14.63     10.53 o
  -8   6   2       52.26       53.37     10.19 o
  -7   6   2       28.04       25.24     11.90 o
  -6   6   2      269.32      261.46     10.36 o
  -5   6   2       20.67       16.88      8.21 o
  -4   6   2       93.43       84.94     16.04 o
  -3   6   2       71.75       64.37     10.62 o
  -2   6   2      113.59      111.93     10.72 o
  -1   6   2       52.13       54.19     10.47 o
   0   6   2       30.50       32.14     10.35 o
   1   6   2       34.13       40.44     10.41 o
   2   6   2       79.78       70.26     10.80 o
   3   6   2        8.59       -4.54     11.80 o
   4   6   2       47.70       78.49     11.00 o
   5   6   2      221.13      224.10     10.00 o
   6   6   2        1.20       12.08      9.66 o
   7   6   2       74.71       71.70     13.29 o
   8   6   2        1.99       -5.67     13.78 o
   9   6   2      102.08       79.55     10.63 o
  10   6   2        8.74       20.88     15.25 o
  11   6   2        2.92       -0.67     15.11 o
  -9   7   2        1.83       23.40     16.06 o
  -8   7   2       49.74       49.69     13.57 o
  -7   7   2        0.66       -4.05      9.66 o
  -6   7   2       37.75       65.21     15.83 o
  -5   7   2        0.05        0.19     10.95 o
  -4   7   2        2.35       21.71     10.91 o
  -3   7   2       49.47       32.41      9.20 o
  -2   7   2       34.25       43.84     11.12 o
  -1   7   2       13.49       13.93     13.54 o
   0   7   2       12.85       23.65     10.90 o
   1   7   2        4.62       13.13     15.68 o
   2   7   2        8.51        9.38      9.14 o
   3   7   2       33.92       48.97     11.40 o
   4   7   2        7.43       17.74     14.92 o
   5   7   2        1.24       26.55     11.97 o
   6   7   2        1.54        2.03     13.35 o
   7   7   2        0.40        5.78      9.92 o
 -19   1   3       70.81       77.33     14.16 o
 -18   1   3        2.47        2.69     13.65 o
 -17   1   3       70.25       83.14     13.51 o
 -16   1   3        9.38        3.48     13.28 o
 -15   1   3       44.32       66.38     12.27 o
 -14   1   3       94.37       92.04     12.04 o
 -13   1   3       71.30       75.90     13.92 o
 -12   1   3      119.01      133.09     11.85 o
 -11   1   3        0.33        9.06     11.83 o
 -10   1   3       74.47       97.40     14.28 o
  -9   1   3      640.48      603.35     57.41 o
  -8   1   3      331.05      398.11      9.72 o
  -7   1   3     2294.52     2178.07     37.21 o
  -6   1   3      808.83      872.71     20.40 o
  -5   1   3       66.89       37.16      8.90 o
  -4   1   3      403.78      444.07     16.37 o
  -3   1   3     5775.43     5746.16     25.88 o
  -2   1   3     5898.81     6182.43     53.57 o
  -1   1   3     5674.04     5539.05    111.04 o
   0   1   3       77.06      101.56     14.00 o
   1   1   3      324.69      310.47     16.25 o
   2   1   3      698.70      745.37     18.64 o
   3   1   3        5.49        9.04     14.66 o
   4   1   3     1558.00     1798.44     32.65 o
   5   1   3      271.62      340.86     21.69 o
   6   1   3       52.75       78.79     22.88 o
   7   1   3       22.10       15.54     18.49 o
   8   1   3      112.13       88.42     19.35 o
   9   1   3      852.86      834.87     24.40 o
  10   1   3      218.89      232.66     19.45 o
  11   1   3       42.05       59.92     19.26 o
  12   1   3        3.66        0.64     12.97 o
  13   1   3      102.39      129.94     20.37 o
  14   1   3       28.99       39.03      9.59 o
  15   1   3       97.50      116.34     14.06 o
  16   1   3       18.88       29.87      9.87 o
  17   1   3       51.97       50.81     11.49 o
 -19   2   3       11.34       18.40     16.25 o
 -18   2   3        1.01       11.39     15.49 o
 -17   2   3       46.31       58.53     15.73 o
 -16   2   3       44.10       54.48     15.16 o
 -15   2   3      461.41      498.87     16.73 o
 -14   2   3       29.08       35.99     15.16 o
 -13   2   3      548.88      592.01     16.73 o
 -12   2   3        5.78        5.62     14.59 o
 -11   2   3     1103.29     1171.68     18.45 o
 -10   2   3       57.85       62.73     10.63 o
  -9   2   3       96.18       87.85     10.25 o
  -8   2   3      523.76      541.83     11.53 o
  -7   2   3     1351.22     1230.59     63.76 o
  -6   2   3      486.76      519.27     12.56 o
  -5   2   3     1595.02     1574.33     36.93 o
  -4   2   3        9.33        8.63     10.01 o
  -3   2   3     1262.55     1165.51     35.20 o
  -2   2   3      879.98      779.15     13.40 o
  -1   2   3        7.48       11.93     10.73 o
   0   2   3      768.26      753.91     13.94 o
   1   2   3      354.30      284.23     12.41 o
   2   2   3      936.64      885.36     15.79 o
   3   2   3     4723.01     4636.14     31.11 o
   4   2   3       35.74       26.77     13.23 o
   5   2   3     3360.79     3182.59     28.29 o
   6   2   3      378.57      382.57     25.98 o
   7   2   3      628.73      585.62     28.17 o
   8   2   3       32.86       32.98     23.79 o
   9   2   3      541.01      494.44     28.08 o
  10   2   3       88.53       97.81     26.03 o
  11   2   3      357.84      379.36     58.18 o
  12   2   3        4.46       17.03     13.49 o
  13   2   3        1.02        2.10     10.85 o
  14   2   3       99.39      124.72     25.59 o
  15   2   3        1.89       15.14     11.62 o
  16   2   3       34.28       30.83     11.83 o
 -18   3   3       23.48       32.98     16.64 o
 -17   3   3       12.08       -3.67     11.06 o
 -16   3   3      103.23      100.86     15.11 o
 -15   3   3      143.75      151.34     15.78 o
 -14   3   3      406.51      485.19     16.35 o
 -13   3   3      208.03      165.97     11.63 o
 -12   3   3      181.73      194.38     15.44 o
 -11   3   3        8.89       -2.57     10.34 o
 -10   3   3     1512.23     1521.83     19.16 o
  -9   3   3      904.95      906.99     17.30 o
  -8   3   3      200.16      176.60     10.87 o
  -7   3   3     1469.59     1457.48     21.25 o
  -6   3   3     1946.45     1953.99     20.04 o
  -5   3   3      155.52      146.57     11.82 o
  -4   3   3      179.96      191.85     18.30 o
  -3   3   3       26.31       78.84     10.58 o
  -2   3   3     1922.22     1988.76     37.85 o
  -1   3   3     3028.52     2713.80     43.61 o
   0   3   3      944.76     1059.65     14.44 o
   1   3   3     1293.89     1163.15     24.12 o
   2   3   3     1544.83     1504.13     15.97 o
   3   3   3     1790.71     1646.07     17.64 o
   4   3   3      584.56      544.57     16.73 o
   5   3   3      213.43      195.77     14.12 o
   6   3   3      581.90      542.86     17.98 o
   7   3   3       76.64       61.87     22.74 o
   8   3   3      680.27      624.42     26.74 o
   9   3   3      164.14      149.85     18.88 o
  10   3   3      459.27      541.13     71.52 o
  11   3   3      280.48      319.55     16.06 o
  12   3   3      328.90      349.96     15.49 o
  13   3   3      116.00      104.77     11.11 o
  14   3   3       29.35       43.76     10.68 o
  15   3   3      112.63       83.42     11.73 o
  16   3   3        9.37       23.64     16.11 o
 -17   4   3        5.94       22.26     15.40 o
 -16   4   3       84.32      107.82     15.54 o
 -15   4   3       37.17       42.99     14.97 o
 -14   4   3       47.00       61.20     15.16 o
 -13   4   3       72.14       92.00     15.87 o
 -12   4   3        1.04       15.49     14.59 o
 -11   4   3      493.08      384.85     11.96 o
 -10   4   3      284.79      323.79     15.49 o
  -9   4   3      177.06      195.72     14.54 o
  -8   4   3      677.22      642.49     16.09 o
  -7   4   3      131.46      124.66     10.78 o
  -6   4   3     2361.02     2397.41     95.33 o
  -5   4   3      253.65      243.36     14.58 o
  -4   4   3     2286.86     2244.95     42.73 o
  -3   4   3      312.75      323.56     18.08 o
  -2   4   3     4639.09     4708.13     16.74 o
  -1   4   3       25.67       20.36      7.47 o
   0   4   3     2656.97     2702.15     67.12 o
   1   4   3       35.58       48.96      8.64 o
   2   4   3     2233.32     2253.39     33.06 o
   3   4   3       10.45       12.31      8.97 o
   4   4   3        6.48        7.32      8.96 o
   5   4   3      210.80      206.72     10.29 o
   6   4   3       98.82       94.21     10.39 o
   7   4   3      280.32      289.10     13.18 o
   8   4   3       97.28      117.39     21.02 o
   9   4   3      230.47      274.60     15.78 o
  10   4   3      397.15      452.25     16.35 o
  11   4   3      210.50      263.97     16.16 o
  12   4   3      186.90      242.24     16.11 o
  13   4   3       75.75      107.72     15.35 o
  14   4   3      305.41      287.90     12.44 o
 -15   5   3       78.31       78.41     16.11 o
 -14   5   3      227.98      195.00     11.63 o
 -13   5   3       14.65       19.64     14.87 o
 -12   5   3      418.17      388.38     12.01 o
 -11   5   3        9.06        2.67     14.35 o
 -10   5   3      501.14      616.08     16.78 o
  -9   5   3        9.00       25.60     14.01 o
  -8   5   3      485.45      497.70     10.40 o
  -7   5   3        5.82        3.06     11.18 o
  -6   5   3      577.05      613.35     13.22 o
  -5   5   3        8.10       13.96     10.29 o
  -4   5   3       63.66       52.50      8.63 o
  -3   5   3       87.66       88.24     10.41 o
  -2   5   3       11.40       18.59      8.50 o
  -1   5   3       33.71       40.64     11.82 o
   0   5   3     1509.76     1431.88     42.78 o
   1   5   3     1210.94     1236.37    115.14 o
   2   5   3     1583.56     1601.59     53.15 o
   3   5   3      497.47      538.95     44.73 o
   4   5   3     1965.32     1944.64     36.89 o
   5   5   3       10.15       -7.42     28.29 o
   6   5   3      974.75     1050.61     52.72 o
   7   5   3       31.52       36.81     12.67 o
   8   5   3      537.27      609.89     56.10 o
   9   5   3        1.93        7.48     10.44 o
  10   5   3      367.53      386.57     12.44 o
  11   5   3       20.74      -14.01     14.97 o
  12   5   3       27.26       66.54     15.54 o
  13   5   3       22.79       19.92     15.40 o
 -13   6   3       27.29       41.80     15.21 o
 -12   6   3       55.06       40.37     15.01 o
 -11   6   3       34.67       44.47     10.77 o
 -10   6   3       71.03       80.17     10.72 o
  -9   6   3       48.94       52.41     12.87 o
  -8   6   3      526.03      510.27     14.69 o
  -7   6   3      100.74      112.55     12.38 o
  -6   6   3      170.97      148.97      9.14 o
  -5   6   3      310.24      333.04     27.19 o
  -4   6   3      379.27      371.47     11.80 o
  -3   6   3      104.32      101.43     10.27 o
  -2   6   3      391.98      380.72     11.40 o
  -1   6   3        0.26       -5.19     10.37 o
   0   6   3      383.81      390.04     11.75 o
   1   6   3      165.27      168.94     10.98 o
   2   6   3      330.70      352.01     13.35 o
   3   6   3       86.52       84.11      8.85 o
   4   6   3       25.01       26.75      9.08 o
   5   6   3      105.76      118.85     10.16 o
   6   6   3        0.24        3.72      9.43 o
   7   6   3      111.29      139.82     17.66 o
   8   6   3       42.86       30.17     10.72 o
   9   6   3       83.61      150.72     15.83 o
  10   6   3       61.73       84.85     15.78 o
  -9   7   3       51.77       44.21     13.31 o
  -8   7   3       54.99       66.38     11.59 o
  -7   7   3      118.52      126.85     18.04 o
  -6   7   3       24.69       32.37     12.17 o
  -5   7   3      147.51      144.77     11.53 o
  -4   7   3       14.80       13.80     11.22 o
  -3   7   3      206.78      190.54     11.65 o
  -2   7   3        1.14        0.67     10.74 o
  -1   7   3      161.04      164.14     33.41 o
   0   7   3       18.91       56.62     16.13 o
   1   7   3       98.95      123.17     11.76 o
   2   7   3       16.76       17.80     11.32 o
   3   7   3       58.60       59.14     10.92 o
   4   7   3       24.14       16.94     12.85 o
   5   7   3        1.45       21.34     12.05 o
   6   7   3       22.92       26.37     13.49 o
 -20   0   4       17.25       20.97     17.97 o
 -19   0   4      130.89      141.42     18.45 o
 -18   0   4        0.36        1.48     16.64 o
 -17   0   4      658.59      774.90     24.21 o
 -16   0   4       12.61       23.98     16.25 o
 -15   0   4     1504.56     1516.35     23.83 o
 -14   0   4      458.19      548.49     18.97 o
 -13   0   4     3158.38     3143.52     29.27 o
 -12   0   4      167.04      154.82     16.73 o
 -11   0   4     1043.88      825.77     14.75 o
 -10   0   4      233.07      195.48     10.49 o
  -9   0   4     2331.54     2294.87     95.78 o
  -8   0   4      221.30      195.50     11.11 o
  -7   0   4     2241.85     2247.83     58.30 o
  -6   0   4     2164.59     2140.89     19.36 o
  -5   0   4     8759.14     8976.97     36.06 o
  -4   0   4    16310.96    15629.89    723.43 o
  -3   0   4    48413.07    47580.88     88.69 o
  -2   0   4     8204.46     9146.75     41.83 o
  -1   0   4    21388.62    22040.57    283.97 o
   0   0   4      611.60      633.07     14.37 o
   1   0   4    14231.46    14447.71     47.79 o
   2   0   4     4698.43     4992.43     40.85 o
   3   0   4    19706.66    20150.63     71.17 o
   4   0   4      879.55      930.01     22.55 o
  13   0   4      591.73      587.34     20.16 o
  14   0   4        4.03       16.32     11.47 o
  15   0   4      648.01      702.60     15.60 o
  16   0   4        0.06       -3.67     12.13 o
 -20   1   4       54.48       72.72     15.05 o
 -19   1   4       60.33       69.80     14.24 o
 -18   1   4      226.86      221.52     14.30 o
 -17   1   4       58.08       64.81     13.27 o
 -16   1   4      387.84      398.64     14.28 o
 -15   1   4       79.80       82.20     11.81 o
 -14   1   4       97.41      118.12     12.53 o
 -13   1   4     1189.09     1239.44     49.95 o
 -12   1   4      304.08      310.95     13.04 o
 -11   1   4     2524.69     2381.43    109.26 o
 -10   1   4      429.84      408.11      9.39 o
  -9   1   4     7852.10     7491.99    360.15 o
  -8   1   4        0.21       12.59      7.32 o
  -7   1   4     7122.54     6428.29    417.62 o
  -6   1   4     1490.49     1598.82     51.19 o
  -5   1   4     9169.51     9010.44     25.50 o
  -4   1   4      106.45      137.24     16.91 o
  -3   1   4    18404.38    18320.99    245.31 o
  -2   1   4    10540.17    11134.06    206.09 o
  -1   1   4      135.41      163.14     11.29 o
   0   1   4     7537.23     7539.71     35.96 o
   1   1   4      638.34      768.70     17.39 o
   2   1   4      247.87      238.17     15.51 o
   3   1   4     4287.53     4737.51     29.90 o
   4   1   4      548.13      471.94     22.59 o
   5   1   4     3335.17     3317.17     35.94 o
   6   1   4      188.63      156.39     19.69 o
   7   1   4     6034.23     6308.39     45.23 o
   8   1   4        4.87       10.53     20.45 o
   9   1   4     4207.49     4579.46     39.04 o
  10   1   4      188.38      246.43     25.64 o
  11   1   4     1546.50     1602.19     29.08 o
  12   1   4      376.62      393.96     22.07 o
  13   1   4      294.56      294.26     13.09 o
  14   1   4      247.03      259.29     10.34 o
  15   1   4       48.34       67.03     10.17 o
  16   1   4      200.95      222.44     17.90 o
 -19   2   4      116.54      135.80     16.83 o
 -18   2   4      134.72      127.13     16.30 o
 -17   2   4      406.47      408.50     17.30 o
 -16   2   4       54.31       63.87     16.16 o
 -15   2   4       93.30       88.09     15.44 o
 -14   2   4      211.20      249.29     16.25 o
 -13   2   4      103.79      104.05     15.06 o
 -12   2   4     2599.35     2654.52     23.26 o
 -11   2   4      586.38      606.88     17.11 o
 -10   2   4     1431.36     1313.43    169.50 o
  -9   2   4      105.18       91.18      9.41 o
  -8   2   4     2747.71     2370.90     25.12 o
  -7   2   4       98.86      107.03     11.22 o
  -6   2   4      930.60      731.39     31.87 o
  -5   2   4     2085.54     2033.23     73.07 o
  -4   2   4     6246.67     6301.37     37.89 o
  -3   2   4     4762.70     5179.63     69.50 o
  -2   2   4     1851.74     1816.14     33.25 o
  -1   2   4     4141.03     4235.65     70.00 o
   0   2   4       13.57       40.31     11.21 o
   1   2   4     3324.53     3102.70     29.51 o
   2   2   4      234.43      263.12     12.92 o
   3   2   4     3555.96     3689.29     28.91 o
   4   2   4     6943.19     7233.40    161.61 o
   5   2   4     2193.38     2183.11     23.00 o
   6   2   4     1329.48     1445.14     32.56 o
   7   2   4        4.80       11.11     24.40 o
   8   2   4     2049.69     1893.43     33.94 o
   9   2   4        3.24       19.30     24.36 o
  10   2   4     1195.91     1021.29     33.60 o
  11   2   4      454.78      410.02     29.36 o
  12   2   4       88.72      122.61     22.55 o
  13   2   4      438.65      448.52     27.21 o
  14   2   4       68.36       74.17     10.99 o
  15   2   4      216.45      212.20     13.30 o
  16   2   4        2.85       10.66     12.23 o
 -18   3   4       95.59      117.50     16.06 o
 -17   3   4       29.15       27.93     15.73 o
 -16   3   4      441.14      548.68     16.92 o
 -15   3   4        2.71       11.49     13.73 o
 -14   3   4      647.98      662.08     16.92 o
 -13   3   4      130.84      132.13     11.25 o
 -12   3   4      481.36      480.14     16.25 o
 -11   3   4       15.06       13.63     14.59 o
 -10   3   4      615.98      632.48     17.06 o
  -9   3   4      379.24      336.10     43.69 o
  -8   3   4        1.65        3.61      7.54 o
  -7   3   4      570.42      577.52     21.63 o
  -6   3   4       12.01       10.81      8.89 o
  -5   3   4      661.70      691.52     11.65 o
  -4   3   4     1880.89     1831.35     21.14 o
  -3   3   4      164.50      135.46      7.91 o
  -2   3   4     4461.83     4271.43     45.02 o
  -1   3   4      484.14      533.43     11.05 o
   0   3   4     5327.84     5092.21     23.23 o
   1   3   4      377.48      431.63     16.68 o
   2   3   4     4139.06     4084.93     23.69 o
   3   3   4      661.45      776.08     15.01 o
   4   3   4     3144.38     3170.45     37.56 o
   5   3   4      266.42      275.43     16.76 o
   6   3   4      621.76      630.82     17.22 o
   7   3   4      195.25      191.43     20.97 o
   8   3   4       18.50       12.77     20.83 o
   9   3   4      141.18      132.70     24.88 o
  10   3   4      122.83      123.33     14.99 o
  11   3   4       92.62      101.62     12.85 o
  12   3   4      366.70      397.85     37.90 o
  13   3   4        9.44       33.51     14.73 o
  14   3   4      251.84      276.56     16.11 o
  15   3   4        7.32        6.96     10.82 o
 -17   4   4        1.07       31.84     15.49 o
 -16   4   4        2.64      -18.40     14.59 o
 -15   4   4       61.08       58.53     14.92 o
 -14   4   4        3.49       17.16     15.25 o
 -13   4   4      105.63       99.48     15.44 o
 -12   4   4        4.55        9.53     10.25 o
 -11   4   4       58.91       61.25     14.78 o
 -10   4   4      800.54      631.67     12.82 o
  -9   4   4       39.38       12.49     14.44 o
  -8   4   4     1010.01      948.21     16.50 o
  -7   4   4       36.21       48.78      9.21 o
  -6   4   4     1853.02     1840.40     18.94 o
  -5   4   4       14.72       12.32      8.56 o
  -4   4   4     1466.06     1452.61     13.99 o
  -3   4   4      371.44      402.79     11.59 o
  -2   4   4      510.88      435.42     10.11 o
  -1   4   4      355.55      369.68      9.80 o
   0   4   4        0.01       -0.53     10.41 o
   1   4   4        8.32       17.69     10.66 o
   2   4   4      420.60      403.77     12.58 o
   3   4   4       13.17       22.17     11.27 o
   4   4   4      237.59      250.20     12.55 o
   5   4   4      267.13      292.31     14.39 o
   6   4   4      726.05      727.56     17.86 o
   7   4   4        4.91        9.99     10.66 o
   8   4   4      490.55      538.55     13.93 o
   9   4   4       68.12       86.20     15.80 o
  10   4   4      411.91      422.03     16.87 o
  11   4   4      166.59      159.92     15.59 o
  12   4   4      156.25      158.73     15.16 o
  13   4   4       30.84       23.40     10.82 o
  14   4   4        0.64       21.83     16.11 o
 -15   5   4        2.54       13.06     15.49 o
 -14   5   4       26.74       28.55     11.11 o
 -13   5   4        4.12       -7.25     14.92 o
 -12   5   4       30.16       24.40     14.54 o
 -11   5   4       47.65       62.97     14.87 o
 -10   5   4      195.42      184.32     15.78 o
  -9   5   4       37.12       22.06     11.64 o
  -8   5   4      243.91      236.79      9.45 o
  -7   5   4        3.33       16.08      8.75 o
  -6   5   4       72.00       77.31      8.73 o
  -5   5   4       15.40       12.82     10.77 o
  -4   5   4      411.69      402.30      9.37 o
  -3   5   4      371.16      376.47     17.94 o
  -2   5   4      233.16      227.27     11.94 o
  -1   5   4      103.58      113.26      8.79 o
   0   5   4        1.86        8.72      9.01 o
   1   5   4       37.30       32.65      8.63 o
   2   5   4       18.54       34.82     10.30 o
   3   5   4       21.00       12.45      9.19 o
   4   5   4        0.30       -2.58      9.64 o
   5   5   4      640.57      613.45     11.90 o
   6   5   4        0.31       11.35     10.36 o
   7   5   4      168.45      179.71     21.04 o
   8   5   4       34.06       32.22     13.43 o
   9   5   4        6.15       18.40     14.82 o
  10   5   4       58.58       59.25     14.87 o
  11   5   4        2.02       -0.19     10.77 o
  12   5   4       40.42       33.65     15.83 o
 -13   6   4        7.43       30.51     15.35 o
 -12   6   4        2.46       26.12     14.59 o
 -11   6   4       30.03       52.53     15.35 o
 -10   6   4        0.70       22.02     15.25 o
  -9   6   4       23.14       40.51     11.79 o
  -8   6   4        2.75       17.76     11.00 o
  -7   6   4       93.29       88.36      9.14 o
  -6   6   4       69.04       91.17      9.78 o
  -5   6   4        1.89       11.77     10.30 o
  -4   6   4       30.55       48.78     10.84 o
  -3   6   4       18.30       10.11     10.74 o
  -2   6   4        0.75       20.47      8.95 o
  -1   6   4       28.52       13.54     11.84 o
   0   6   4       60.64       57.38      9.37 o
   1   6   4      340.86      340.17     11.81 o
   2   6   4       70.35       97.46     14.44 o
   3   6   4      130.32      126.62     11.73 o
   4   6   4        4.31       -9.88     11.69 o
   5   6   4        2.39       -8.60      9.36 o
   6   6   4        2.12       -4.62     18.42 o
   7   6   4        4.10       -5.54      9.97 o
   8   6   4        0.10       13.72     20.02 o
   9   6   4       31.61        7.67     15.16 o
  -9   7   4       15.74        8.67     12.50 o
  -8   7   4        6.78        7.51      8.76 o
  -7   7   4       34.54       23.07     12.44 o
  -6   7   4       24.33       20.03     11.42 o
  -5   7   4        5.66       11.78      8.80 o
  -4   7   4       28.66       37.36     16.13 o
  -3   7   4       19.12       11.61     11.10 o
  -2   7   4       44.13       80.24     11.34 o
  -1   7   4        2.78       15.26     11.25 o
   0   7   4       21.72       51.92     11.32 o
   1   7   4        8.86       18.16     18.64 o
   2   7   4       15.75       31.82     11.54 o
   3   7   4        9.61        4.42      9.84 o
   4   7   4       20.55       42.70     11.77 o
   5   7   4        9.58        8.54     13.26 o
 -20   1   5        0.46       11.09     16.92 o
 -19   1   5        1.28        2.13     13.96 o
 -18   1   5        0.08        8.90     15.40 o
 -17   1   5       38.96       48.00     13.14 o
 -16   1   5        1.36       16.77     12.77 o
 -15   1   5        1.28        7.97     12.23 o
 -14   1   5      404.41      440.04     20.83 o
 -13   1   5      177.92      201.64     43.11 o
 -12   1   5      713.32      736.49     25.77 o
 -11   1   5     2723.92     2466.82    199.39 o
 -10   1   5       32.36       19.32      7.32 o
  -9   1   5      280.79      256.33     12.01 o
  -8   1   5       45.73       44.90      7.40 o
  -7   1   5      238.35      227.53     21.03 o
  -6   1   5      131.63      140.79      8.74 o
  -5   1   5     1807.16     2044.95     48.71 o
  -4   1   5     1984.75     2143.74     50.99 o
  -3   1   5        1.17        4.55      6.92 o
  -2   1   5      206.15      244.65     10.14 o
  -1   1   5     1848.15     1757.14     15.93 o
   0   1   5      315.04      349.24     26.39 o
   1   1   5       42.10       79.80     14.53 o
   2   1   5       67.99       82.01     11.92 o
   3   1   5       82.44       68.32     14.12 o
   4   1   5      835.93      838.44     24.02 o
   5   1   5     1877.60     1987.29     28.98 o
   6   1   5        5.95       16.59     18.83 o
   7   1   5      301.61      293.72     21.74 o
   8   1   5      452.67      417.65     22.07 o
   9   1   5      679.72      651.26     24.12 o
  10   1   5       91.71      103.96     20.07 o
  11   1   5       11.48       14.78     19.59 o
  12   1   5        8.83       -0.24     23.98 o
  13   1   5        1.34       11.25     24.17 o
  14   1   5        3.47       29.98     12.99 o
  15   1   5        2.45        3.27      9.72 o
  16   1   5        0.20        3.09      9.00 o
 -19   2   5        5.44       15.59     11.87 o
 -18   2   5       70.97       72.45     15.68 o
 -17   2   5        2.03       26.60     15.21 o
 -16   2   5       93.58      108.82     15.44 o
 -15   2   5       94.34       92.52     10.63 o
 -14   2   5      116.17      136.66     15.78 o
 -13   2   5      126.82      131.03     11.06 o
 -12   2   5        5.64       11.07      8.49 o
 -11   2   5       14.15        8.50      9.53 o
 -10   2   5       25.26       32.47      9.55 o
  -9   2   5      222.97      228.36      9.64 o
  -8   2   5      910.13     1031.02     22.19 o
  -7   2   5     2760.36     2675.73     16.48 o
  -6   2   5       57.08       92.01      9.35 o
  -5   2   5     2626.11     2544.78     48.89 o
  -4   2   5     1246.62     1062.60     18.31 o
  -3   2   5      670.27      620.88     10.19 o
  -2   2   5     2106.23     2144.36     34.20 o
  -1   2   5     1518.29     1375.46     15.83 o
   0   2   5      364.26      355.11     13.31 o
   1   2   5      368.50      391.00     13.59 o
   2   2   5       37.35       36.11     21.76 o
   3   2   5      437.72      507.87     14.49 o
   4   2   5     1596.83     1629.49     47.62 o
   5   2   5       10.24        1.77     14.74 o
   6   2   5       99.15       88.52     20.45 o
   7   2   5       71.56       65.25     21.21 o
   8   2   5      122.15      164.59     21.83 o
   9   2   5      685.51      617.46     25.74 o
  10   2   5        1.92        7.82     24.64 o
  11   2   5      301.72      288.09     22.83 o
  12   2   5        1.29       12.35     24.83 o
  13   2   5      215.99      250.65     56.13 o
  14   2   5       27.44       25.48      8.98 o
  15   2   5       72.38       89.32     19.58 o
 -18   3   5        1.38       17.49     15.92 o
 -17   3   5      161.82      215.16     16.06 o
 -16   3   5        6.31       30.12     15.44 o
 -15   3   5      320.90      296.05     12.54 o
 -14   3   5       10.82       18.64     14.63 o
 -13   3   5       13.54       18.35     15.49 o
 -12   3   5       41.50       40.99     10.72 o
 -11   3   5       14.88       18.19     10.13 o
 -10   3   5      661.12      667.55     13.68 o
  -9   3   5      164.36      156.80     17.12 o
  -8   3   5     2216.75     2104.75     56.29 o
  -7   3   5        1.59       11.92      9.38 o
  -6   3   5     3106.73     2989.11     14.10 o
  -5   3   5      460.48      445.30      8.87 o
  -4   3   5       64.70       61.85      7.48 o
  -3   3   5     2014.47     2023.26     18.99 o
  -2   3   5     1552.46     1419.52     13.13 o
  -1   3   5     1472.75     1558.15     15.45 o
   0   3   5      179.41      173.00     11.44 o
   1   3   5     2092.09     2032.82     17.26 o
   2   3   5        3.05        9.00     11.26 o
   3   3   5     1432.34     1375.54     17.64 o
   4   3   5        1.26        2.09     13.89 o
   5   3   5      403.96      404.66     18.23 o
   6   3   5      142.27      144.25     14.47 o
   7   3   5      290.46      286.66     23.36 o
   8   3   5      203.54      163.92     22.36 o
   9   3   5        1.65        6.15     20.54 o
  10   3   5      565.31      467.36     27.22 o
  11   3   5       84.03       64.16     22.36 o
  12   3   5      123.19      145.80     34.58 o
  13   3   5        4.30       20.39     11.84 o
  14   3   5       61.74       67.67     13.20 o
 -17   4   5        3.51        4.48     15.59 o
 -16   4   5      140.60      139.38     16.25 o
 -15   4   5       65.70       56.25     15.59 o
 -14   4   5      290.52      327.18     16.25 o
 -13   4   5      168.76      176.32     11.44 o
 -12   4   5      293.27      297.77     16.02 o
 -11   4   5      343.06      339.38     11.54 o
 -10   4   5      976.58     1031.06     17.73 o
  -9   4   5      408.01      448.52     23.06 o
  -8   4   5      445.46      468.22      9.26 o
  -7   4   5      662.15      636.38     29.63 o
  -6   4   5       21.69       17.50      6.74 o
  -5   4   5      368.33      341.45     11.51 o
  -4   4   5      147.41      148.30      9.04 o
  -3   4   5      198.29      173.77     10.99 o
  -2   4   5       81.58       61.71      9.02 o
  -1   4   5        7.11       12.62      8.51 o
   0   4   5      479.75      448.05     14.06 o
   1   4   5      984.83      959.61     15.16 o
   2   4   5     1225.88     1149.85     39.90 o
   3   4   5      129.58      157.14     12.21 o
   4   4   5     2662.73     2535.26     85.63 o
   5   4   5      780.10      811.69     19.64 o
   6   4   5     1647.93     1535.45     57.06 o
   7   4   5      113.46      115.36     15.80 o
   8   4   5      565.13      528.47     27.26 o
   9   4   5      229.51      244.74     13.54 o
  10   4   5       66.65       93.92     16.83 o
  11   4   5       87.37       93.72     16.13 o
  12   4   5        0.02       15.97     15.16 o
  13   4   5       63.34       64.92     11.11 o
 -15   5   5       61.79       95.28     15.54 o
 -14   5   5        1.22        7.86     10.77 o
 -13   5   5       46.89       83.56     14.92 o
 -12   5   5       46.53       75.74     14.82 o
 -11   5   5       34.87       52.15     14.49 o
 -10   5   5      198.79      193.52     11.34 o
  -9   5   5        4.44       27.48     12.79 o
  -8   5   5      550.40      531.29     12.49 o
  -7   5   5      109.59      117.85      8.40 o
  -6   5   5      560.75      538.10      9.24 o
  -5   5   5     1128.78     1084.84     30.62 o
  -4   5   5     1444.27     1439.74     38.86 o
  -3   5   5      688.24      732.77     27.53 o
  -2   5   5     1150.06     1236.06     45.34 o
  -1   5   5      398.11      419.63     12.25 o
   0   5   5      524.44      518.42     12.82 o
   1   5   5      169.31      191.38     11.56 o
   2   5   5      966.74      956.63     14.26 o
   3   5   5       96.81      104.96      8.25 o
   4   5   5       54.77       66.92      9.70 o
   5   5   5      188.69      215.34     14.18 o
   6   5   5      119.23      135.10     11.97 o
   7   5   5        2.52        7.74      8.66 o
   8   5   5      377.82      387.14     14.06 o
   9   5   5        1.72      -14.73     14.49 o
  10   5   5      235.72      260.21     16.02 o
  11   5   5       33.70       34.37     10.72 o
 -13   6   5        2.76       27.88     15.54 o
 -12   6   5       24.81       41.42     14.63 o
 -11   6   5       25.31       48.05     15.59 o
 -10   6   5      124.78      114.02     14.11 o
  -9   6   5      349.43      326.81     12.66 o
  -8   6   5      131.69      153.24      9.37 o
  -7   6   5      349.49      357.49     13.13 o
  -6   6   5       13.01       18.75     15.75 o
  -5   6   5       22.72       29.41     10.56 o
  -4   6   5       14.37        5.16     10.65 o
  -3   6   5       33.81       25.28     10.52 o
  -2   6   5      154.11      141.14      9.49 o
  -1   6   5        1.42        8.28      7.70 o
   0   6   5      437.95      436.33      9.99 o
   1   6   5       10.12       20.99      8.70 o
   2   6   5      404.01      429.42     12.26 o
   3   6   5        1.78        0.92     12.39 o
   4   6   5      199.65      226.78     10.56 o
   5   6   5       31.62       18.71     19.59 o
   6   6   5      132.20      160.75     17.02 o
   7   6   5      132.97      149.97     14.06 o
   8   6   5       29.90       59.78     26.81 o
   9   6   5      136.91      132.18     16.16 o
  -9   7   5       91.27       82.03     12.57 o
  -8   7   5       65.76       94.61     24.84 o
  -7   7   5       43.61       72.00     17.42 o
  -6   7   5       86.99       84.25     11.83 o
  -5   7   5       12.50        8.91     11.18 o
  -4   7   5       35.42       38.85     11.47 o
  -3   7   5       36.04       40.88     21.52 o
  -2   7   5       18.81       27.69     11.02 o
  -1   7   5       73.00       70.89     14.32 o
   0   7   5       14.66       25.41     12.49 o
   1   7   5       70.52       76.90     11.50 o
   2   7   5       26.05       38.47     11.58 o
   3   7   5      128.99      128.18     12.48 o
   4   7   5       30.76       16.90      9.84 o
 -20   0   6      160.55      127.98     19.50 o
 -19   0   6        9.76       10.34     21.12 o
 -18   0   6      105.70      111.30     17.92 o
 -17   0   6        6.11       14.92     20.73 o
 -16   0   6       72.03       66.88     17.26 o
 -15   0   6      268.34      336.71     23.12 o
 -14   0   6       21.30       28.36     10.67 o
 -13   0   6     1437.16     1454.05    104.32 o
 -12   0   6     1512.63     1458.84    154.27 o
 -11   0   6     1187.75     1057.19     33.29 o
 -10   0   6     3807.45     3939.52     64.42 o
  -9   0   6     3550.14     3559.38     37.68 o
  -8   0   6     7510.22     7364.37    243.57 o
  -7   0   6     6437.57     6447.64     34.89 o
  -6   0   6     7193.28     6710.43     47.28 o
  -5   0   6     5532.27     5228.82    191.69 o
  -4   0   6     2134.89     1841.47     19.63 o
  -3   0   6      755.38      903.78     17.51 o
  -2   0   6    12093.95    12798.22    124.07 o
  -1   0   6      172.98      165.01     12.63 o
   0   0   6     2908.04     3056.11    135.87 o
   1   0   6     2041.88     2103.34     18.84 o
   2   0   6       79.13       69.40     20.02 o
   3   0   6     4257.54     4278.78     34.56 o
   4   0   6      387.11      418.13     20.88 o
   5   0   6     1700.09     1638.71     25.07 o
   6   0   6     2857.14     3090.90     29.27 o
   7   0   6     2392.80     2304.17     26.50 o
   8   0   6     3936.99     4277.78     32.03 o
   9   0   6      192.00      227.32     18.83 o
  10   0   6     1470.15     1679.99     23.83 o
  11   0   6      427.16      405.68     19.40 o
  12   0   6      897.52      905.51     22.93 o
  13   0   6       39.99       23.74     17.97 o
  14   0   6      352.80      320.60     21.35 o
  15   0   6        9.20        8.69     12.49 o
 -20   1   6        7.60       -2.56     14.24 o
 -19   1   6      115.89      114.96     14.59 o
 -18   1   6       99.71      103.89     14.06 o
 -17   1   6      364.66      362.38     16.64 o
 -16   1   6      292.69      317.94     13.83 o
 -15   1   6      122.46      120.18     17.59 o
 -14   1   6     1022.10     1055.60     12.13 o
 -13   1   6      290.94      261.86     23.05 o
 -12   1   6     2759.33     2670.50     86.69 o
 -11   1   6        2.00       10.85      6.89 o
 -10   1   6     1794.24     1710.12     37.89 o
  -9   1   6      247.08      225.13      7.06 o
  -8   1   6     1898.35     1789.48     15.90 o
  -7   1   6     1829.89     1726.20     56.57 o
  -6   1   6      795.93      980.93     11.07 o
  -5   1   6      624.83      616.03     22.81 o
  -4   1   6     1884.93     2074.83     17.91 o
  -3   1   6     3962.48     3783.19     53.03 o
  -2   1   6     6889.29     7281.76    117.19 o
  -1   1   6    13607.25    13561.18    115.11 o
   0   1   6     4852.86     4940.56     88.57 o
   1   1   6     4665.47     4504.03     98.05 o
   2   1   6     7391.21     7679.36    101.05 o
   3   1   6      897.75      859.31     25.72 o
   4   1   6     6636.43     6710.50     43.66 o
   5   1   6       31.49       29.12     19.45 o
   6   1   6     2568.54     2481.54     31.13 o
   7   1   6      419.73      476.52     26.55 o
   8   1   6      578.79      564.32     23.02 o
   9   1   6       53.99       60.54     19.16 o
  10   1   6      107.21       98.91     19.11 o
  11   1   6      530.08      590.77     23.83 o
  12   1   6       60.76       38.99     24.50 o
  13   1   6      462.79      451.59     23.59 o
  14   1   6       77.46       84.81     23.12 o
  15   1   6      197.57      199.67      9.42 o
 -19   2   6        4.37       21.21     16.68 o
 -18   2   6       53.93       82.89     15.97 o
 -17   2   6       48.24       57.39     16.11 o
 -16   2   6      269.93      302.58     16.54 o
 -15   2   6      195.20      240.37     35.03 o
 -14   2   6       46.13       59.01      9.87 o
 -13   2   6     2200.20     2207.91     33.68 o
 -12   2   6      296.26      242.93      9.74 o
 -11   2   6     1353.34     1339.95     34.54 o
 -10   2   6       27.79       32.63      8.65 o
  -9   2   6      551.22      498.81     14.12 o
  -8   2   6     1421.09     1402.97     43.01 o
  -7   2   6      290.56      266.85     17.61 o
  -6   2   6     8548.34     8767.25    112.81 o
  -5   2   6      554.48      672.94     61.05 o
  -4   2   6     4259.16     4215.43     79.85 o
  -3   2   6      869.92      849.24     25.16 o
  -2   2   6     1508.44     1434.71     17.48 o
  -1   2   6     1605.32     1579.83     17.16 o
   0   2   6     3093.52     2818.46     20.48 o
   1   2   6      735.30      703.13     30.29 o
   2   2   6      205.87      269.70     13.59 o
   3   2   6     3792.04     3824.68     49.43 o
   4   2   6        9.97       12.34     12.95 o
   5   2   6     3112.52     3212.53     37.87 o
   6   2   6       89.18      125.12     21.16 o
   7   2   6     1093.44     1080.97     30.46 o
   8   2   6      317.40      310.78     22.83 o
   9   2   6      425.75      375.04     23.88 o
  10   2   6      222.18      243.53     26.98 o
  11   2   6       32.59       32.08     25.74 o
  12   2   6      530.17      409.35     25.36 o
  13   2   6       21.01       24.40     25.83 o
  14   2   6      241.26      191.35     10.98 o
  15   2   6       65.53       64.31     11.81 o
 -19   3   6       62.01       40.71     11.39 o
 -18   3   6        0.10       20.93     11.20 o
 -17   3   6       29.42       29.84     11.34 o
 -16   3   6        1.06       10.58     15.01 o
 -15   3   6      100.70       84.13     11.15 o
 -14   3   6      106.43      126.03     15.21 o
 -13   3   6        3.39      -14.16     15.25 o
 -12   3   6      592.73      617.88     12.04 o
 -11   3   6      221.84      208.64     18.45 o
 -10   3   6      665.33      649.21     15.90 o
  -9   3   6     1095.11     1185.07     44.49 o
  -8   3   6      681.30      644.35     39.59 o
  -7   3   6     1934.18     1992.00     57.92 o
  -6   3   6      528.43      486.94     25.22 o
  -5   3   6     2258.84     2141.60     66.10 o
  -4   3   6     1099.72     1180.47     11.60 o
  -3   3   6     2245.73     2207.78     35.75 o
  -2   3   6        1.95       12.59      8.94 o
  -1   3   6     1107.74     1155.16     14.73 o
   0   3   6       33.58       51.39      9.08 o
   1   3   6       93.05       82.47      9.54 o
   2   3   6      103.53      103.80     12.20 o
   3   3   6      234.72      255.57     13.65 o
   4   3   6     1200.76     1152.46     26.00 o
   5   3   6      623.53      628.12     16.62 o
   6   3   6      925.65      892.04     26.19 o
   7   3   6     1074.73      960.99     29.93 o
   8   3   6      205.61      191.14     23.31 o
   9   3   6      564.35      521.94     27.36 o
  10   3   6       64.62       53.58     23.12 o
  11   3   6      374.52      303.16     26.45 o
  12   3   6       39.63        9.15     23.26 o
  13   3   6      166.97      174.87     36.18 o
  14   3   6       11.52       17.97      9.70 o
 -17   4   6       16.64       24.79     15.87 o
 -16   4   6       68.08       78.08     15.73 o
 -15   4   6      115.10      104.15     16.02 o
 -14   4   6      194.32      227.99     16.25 o
 -13   4   6       50.22       80.13     15.25 o
 -12   4   6       18.05       19.64     14.35 o
 -11   4   6      198.20      160.84      7.88 o
 -10   4   6       65.17       75.45      8.88 o
  -9   4   6      715.47      677.31     11.13 o
  -8   4   6       28.34       35.89      7.43 o
  -7   4   6       99.14       94.58     10.37 o
  -6   4   6        9.88       16.40      8.96 o
  -5   4   6      143.00      147.48     10.75 o
  -4   4   6       11.14        9.67      8.96 o
  -3   4   6      741.22      751.32     11.38 o
  -2   4   6      982.85      875.26     20.88 o
  -1   4   6      478.40      482.23     10.56 o
   0   4   6     1256.24     1199.04     14.00 o
   1   4   6     2036.02     1995.42     41.95 o
   2   4   6      601.67      595.73     18.69 o
   3   4   6      571.85      606.49     15.53 o
   4   4   6        6.11       12.86     12.23 o
   5   4   6      363.84      345.68     48.19 o
   6   4   6       30.72       30.57     12.77 o
   7   4   6       94.41       94.42     13.24 o
   8   4   6        7.83        8.10     19.64 o
   9   4   6       24.37       22.50     20.16 o
  10   4   6      112.95      104.34     10.38 o
  11   4   6        4.79        1.53     13.43 o
  12   4   6       25.47       31.25     14.68 o
 -15   5   6       33.16       21.45     15.78 o
 -14   5   6       31.95       53.48     16.06 o
 -13   5   6       71.68       87.09     10.82 o
 -12   5   6       35.67       26.88     15.11 o
 -11   5   6        0.23       22.64     14.87 o
 -10   5   6      109.00       91.39      9.51 o
  -9   5   6        2.50       -1.20     11.68 o
  -8   5   6        9.38        5.15      8.00 o
  -7   5   6        5.80        9.58      7.44 o
  -6   5   6       28.96       43.12     12.05 o
  -5   5   6      239.26      196.26      9.36 o
  -4   5   6        2.53        7.59      8.79 o
  -3   5   6      178.67      183.84     10.68 o
  -2   5   6       77.98       90.69     17.52 o
  -1   5   6       23.87       24.82      8.88 o
   0   5   6      279.69      276.34     11.97 o
   1   5   6       20.59       29.30     11.01 o
   2   5   6       77.92       61.23     10.96 o
   3   5   6       67.16       78.17     11.90 o
   4   5   6       73.80       75.54     12.45 o
   5   5   6       57.23       66.36     15.44 o
   6   5   6       53.54       50.23     13.16 o
   7   5   6        9.34       13.56      8.95 o
   8   5   6       11.60       23.85     11.70 o
   9   5   6       40.71       60.20     17.76 o
  10   5   6       28.23       46.19     15.21 o
  11   5   6       40.12       36.46     16.06 o
 -13   6   6        2.50       -8.20     15.21 o
 -12   6   6        1.55        7.29     14.87 o
 -11   6   6       11.17       18.45     15.35 o
 -10   6   6        0.50        0.17     11.97 o
  -9   6   6       54.34       46.25      8.83 o
  -8   6   6        8.79        9.23     10.62 o
  -7   6   6       37.50       39.82      9.55 o
  -6   6   6       57.65       46.40     12.11 o
  -5   6   6        3.18       21.72      8.64 o
  -4   6   6      150.47      144.83      8.91 o
  -3   6   6      118.05      124.91     11.04 o
  -2   6   6        6.46       13.01      8.10 o
  -1   6   6       29.10       50.07      9.06 o
   0   6   6       50.15       63.83     13.64 o
   1   6   6        0.80        4.27      9.11 o
   2   6   6       41.33       48.63      9.84 o
   3   6   6       24.88       38.14      8.07 o
   4   6   6       50.68       59.44      9.73 o
   5   6   6        0.42        4.23      8.87 o
   6   6   6       85.37       84.71     13.94 o
   7   6   6        4.61       -5.43     13.42 o
   8   6   6       38.38       38.92     14.17 o
  -8   7   6        2.09       -1.76     10.55 o
  -7   7   6       15.31       29.24     10.55 o
  -6   7   6        1.48        8.89      8.96 o
  -5   7   6        6.04       16.71     11.37 o
  -4   7   6       14.79       20.40     11.74 o
  -3   7   6        0.22       -3.81     11.46 o
  -2   7   6        0.70       -0.64      9.99 o
  -1   7   6        1.36       19.21      9.24 o
   0   7   6       11.72       11.63     12.85 o
   1   7   6        0.04       10.70     12.87 o
   2   7   6       14.91       10.51     11.95 o
   3   7   6        0.07       21.67     13.29 o
 -20   1   7       10.06        7.51     14.93 o
 -19   1   7        8.32       20.44     13.88 o
 -18   1   7       60.28       59.06     13.11 o
 -17   1   7        0.53        3.48     13.27 o
 -16   1   7       92.20      109.51     12.55 o
 -15   1   7       31.24       40.03      7.95 o
 -14   1   7       10.85       12.64      7.40 o
 -13   1   7        1.34        4.17      7.80 o
 -12   1   7       18.36       24.91      7.79 o
 -11   1   7      134.28      141.44      8.60 o
 -10   1   7      143.26      144.44      7.77 o
  -9   1   7        1.04       10.49      6.90 o
  -8   1   7      509.82      551.24     25.21 o
  -7   1   7     1015.96     1092.80     17.93 o
  -6   1   7     1631.75     1651.39     26.87 o
  -5   1   7     1508.40     1617.94     26.72 o
  -4   1   7      344.26      261.44      9.67 o
  -3   1   7      348.90      393.75     16.61 o
  -2   1   7       25.53       13.22     10.68 o
  -1   1   7      565.34      691.08     32.38 o
   0   1   7     4077.42     4114.84     19.54 o
   1   1   7       74.06      103.37      9.40 o
   2   1   7       61.05       59.81     10.89 o
   3   1   7       32.79       32.05      8.84 o
   4   1   7      407.25      436.35     12.51 o
   5   1   7      120.04      109.89      9.81 o
   6   1   7      111.67      108.36     30.08 o
   7   1   7      112.36      122.14     13.08 o
   8   1   7        0.11        5.98     12.70 o
   9   1   7       44.56       58.39     12.79 o
  10   1   7       37.23       49.19     11.05 o
  11   1   7        9.55       28.61     13.26 o
  12   1   7      101.13      122.61     13.45 o
  13   1   7       20.20       33.34     13.52 o
  14   1   7       78.40       72.32     17.64 o
 -20   2   7        0.18       -0.10     12.01 o
 -19   2   7       15.93       24.79     16.87 o
 -18   2   7       56.05       54.05     11.73 o
 -17   2   7        3.83       13.44     15.63 o
 -16   2   7       85.21       76.67     14.76 o
 -15   2   7       18.47       20.66     10.16 o
 -14   2   7      242.46      257.29     23.60 o
 -13   2   7        0.19       11.23      8.48 o
 -12   2   7     1091.78     1012.78     29.99 o
 -11   2   7       26.14       32.61      8.80 o
 -10   2   7      372.71      342.94     19.09 o
  -9   2   7      187.12      192.22     10.05 o
  -8   2   7      344.92      360.46     18.65 o
  -7   2   7      319.39      313.59     10.87 o
  -6   2   7     1465.65     1511.88     57.62 o
  -5   2   7      109.81      141.74     11.98 o
  -4   2   7      535.42      537.23     12.90 o
  -3   2   7      156.31      131.73      9.99 o
  -2   2   7       53.57       53.00      8.60 o
  -1   2   7      182.89      169.66      9.03 o
   0   2   7     1472.40     1416.82     14.61 o
   1   2   7      139.04      124.50     11.30 o
   2   2   7     1575.89     1603.18     36.56 o
   3   2   7      134.15      104.08     13.72 o
   4   2   7      770.66      764.16     38.16 o
   5   2   7      425.09      408.21     22.83 o
   6   2   7      479.72      459.93     24.02 o
   7   2   7       42.52       31.84     20.12 o
   8   2   7      493.21      447.92     24.12 o
   9   2   7       20.69       22.74     20.83 o
  10   2   7      289.91      274.51     26.74 o
  11   2   7       12.67       11.15     25.12 o
  12   2   7       50.61       58.87     21.02 o
  13   2   7        3.59        1.72     24.79 o
  14   2   7        2.81       -1.95     20.16 o
 -19   3   7        2.71        4.96     11.87 o
 -18   3   7       89.57       85.66     16.73 o
 -17   3   7       28.99       51.24     15.25 o
 -16   3   7       41.94       26.12     10.77 o
 -15   3   7      122.89      136.61     15.73 o
 -14   3   7       77.73       85.19     10.64 o
 -13   3   7      735.33      750.50     30.46 o
 -12   3   7      210.25      174.23     11.69 o
 -11   3   7      871.21      865.18     42.40 o
 -10   3   7      154.33      141.63      9.78 o
  -9   3   7      118.02      127.57      9.57 o
  -8   3   7      177.48      188.53      8.25 o
  -7   3   7      159.66      135.42      9.69 o
  -6   3   7       25.21       20.89      6.91 o
  -5   3   7       68.54       85.27      8.14 o
  -4   3   7     1857.72     1804.92     30.45 o
  -3   3   7       26.81       38.63      9.19 o
  -2   3   7     2374.11     2359.11     35.61 o
  -1   3   7     1026.35     1051.33     14.58 o
   0   3   7      507.26      518.53     13.58 o
   1   3   7      327.79      297.35     15.18 o
   2   3   7      488.72      468.45     13.84 o
   3   3   7      314.65      302.31     13.91 o
   4   3   7        3.85       17.47     13.20 o
   5   3   7     1144.04     1076.75     81.13 o
   6   3   7       33.30       41.38     13.28 o
   7   3   7      389.49      295.77     20.83 o
   8   3   7       35.92       53.20     18.97 o
   9   3   7      475.19      342.81     22.31 o
  10   3   7        9.61       23.07     18.78 o
  11   3   7      150.48      107.49     23.98 o
  12   3   7       13.77       -1.53     23.59 o
  13   3   7        1.65       -3.82     13.73 o
 -17   4   7       84.08       72.26     16.68 o
 -16   4   7       35.11       33.99     11.11 o
 -15   4   7      147.32      130.03     16.11 o
 -14   4   7       53.45       70.93     16.25 o
 -13   4   7       40.39       44.85      9.24 o
 -12   4   7       42.69       70.64     20.54 o
 -11   4   7       50.34       45.87      8.25 o
 -10   4   7       25.74       32.78      7.95 o
  -9   4   7      485.84      420.31     10.23 o
  -8   4   7       59.47       53.47      7.18 o
  -7   4   7      955.32      907.13     24.16 o
  -6   4   7      517.23      484.80     12.53 o
  -5   4   7     1382.37     1321.66     35.91 o
  -4   4   7        4.79       18.98     14.78 o
  -3   4   7     2184.16     2205.33     81.08 o
  -2   4   7      268.01      260.26     11.68 o
  -1   4   7     2017.33     1995.93     81.48 o
   0   4   7       93.33      104.40     11.37 o
   1   4   7     1515.63     1502.82     46.38 o
   2   4   7       32.75       54.56     12.07 o
   3   4   7      457.61      482.91     15.20 o
   4   4   7       25.44       25.28     12.15 o
   5   4   7        7.44       29.44     14.23 o
   6   4   7       28.43       23.09     13.10 o
   7   4   7      101.32      115.68     15.03 o
   8   4   7      162.60      155.20     22.45 o
   9   4   7      102.09       92.28     21.83 o
  10   4   7      239.40      182.18     27.31 o
  11   4   7       71.30       55.78     15.63 o
  12   4   7       13.41       11.28     10.63 o
 -15   5   7      103.61       73.50     15.54 o
 -14   5   7       27.76       40.33     15.49 o
 -13   5   7      370.37      385.43     16.64 o
 -12   5   7       33.98       41.28     14.68 o
 -11   5   7      336.02      332.52      8.95 o
 -10   5   7        7.38       11.80      7.35 o
  -9   5   7      496.68      496.54     15.27 o
  -8   5   7        1.27       13.84      7.92 o
  -7   5   7      713.38      714.69     10.15 o
  -6   5   7        9.76       16.70      9.57 o
  -5   5   7      588.57      586.03     42.23 o
  -4   5   7        9.32       29.42      8.26 o
  -3   5   7       12.16       23.56      8.68 o
  -2   5   7        8.12       13.43     10.84 o
  -1   5   7      768.97      682.82     24.40 o
   0   5   7      170.84      162.37     27.00 o
   1   5   7     1410.47     1347.64     64.44 o
   2   5   7       67.20       74.12     11.96 o
   3   5   7      508.74      524.64     21.12 o
   4   5   7      117.81      108.64     13.01 o
   5   5   7      294.99      290.19     32.98 o
   6   5   7        2.23       19.53     14.56 o
   7   5   7      460.76      404.60     17.35 o
   8   5   7        3.22       22.39     12.42 o
   9   5   7      322.21      345.54     43.02 o
  10   5   7        5.63        9.97     10.45 o
 -13   6   7        0.80        0.95     15.35 o
 -12   6   7       67.65       80.75     15.63 o
 -11   6   7        5.27       10.82     12.86 o
 -10   6   7       33.69       60.57     13.97 o
  -9   6   7        2.48        8.02     10.79 o
  -8   6   7       89.25      120.03     21.25 o
  -7   6   7      101.20       94.69      8.22 o
  -6   6   7       43.85       44.70      8.05 o
  -5   6   7      354.13      347.03     11.27 o
  -4   6   7       48.93       56.30      9.26 o
  -3   6   7      277.81      301.31     22.47 o
  -2   6   7        2.62       14.43     19.20 o
  -1   6   7      270.45      269.35     16.96 o
   0   6   7       16.46       20.57      7.62 o
   1   6   7      331.18      321.06     14.82 o
   2   6   7       65.34       71.33      9.95 o
   3   6   7       45.78       57.76      9.71 o
   4   6   7       33.98       44.83     10.25 o
   5   6   7        1.23        1.00      8.50 o
   6   6   7       36.72       43.50     11.37 o
   7   6   7        2.26        2.09     10.72 o
  -8   7   7       12.01       13.72      9.96 o
  -7   7   7        5.78       11.48     10.63 o
  -6   7   7       66.25       51.94     10.11 o
  -5   7   7        6.21       26.48     11.52 o
  -4   7   7       95.40      117.54     11.90 o
  -3   7   7       20.36       14.99     11.68 o
  -2   7   7      152.34      162.05     12.26 o
  -1   7   7        1.47       19.52     10.01 o
   0   7   7      147.19      162.75     14.47 o
   1   7   7        8.59       18.53     11.98 o
   2   7   7       58.64       49.79     12.50 o
 -20   0   8       76.61       70.59     24.07 o
 -19   0   8       12.62       11.82     18.35 o
 -18   0   8      452.23      470.84     21.54 o
 -17   0   8        9.63       40.13     21.16 o
 -16   0   8      714.55      706.42     14.33 o
 -15   0   8      142.39      151.22     14.11 o
 -14   0   8     1279.44     1310.01     40.75 o
 -13   0   8      147.89      155.16     11.72 o
 -12   0   8     3457.96     3303.94    117.33 o
 -11   0   8      425.74      424.49     12.55 o
 -10   0   8      776.40      729.63     13.85 o
  -9   0   8      451.12      430.14     12.94 o
  -8   0   8       80.53       80.57     12.24 o
  -7   0   8     1475.69     1156.85     97.10 o
  -6   0   8     2075.78     2202.16    111.68 o
  -5   0   8       23.90       58.35     40.56 o
  -4   0   8     6669.47     6812.46    277.30 o
  -3   0   8     2534.60     2664.18    121.71 o
  -2   0   8     5565.87     5448.01     24.83 o
  -1   0   8      150.77      203.20     13.63 o
   0   0   8     1217.04     1074.19     46.40 o
   1   0   8     4038.22     4265.19     33.51 o
   2   0   8     7663.54     6871.61     37.27 o
   3   0   8     3165.66     3219.26     27.07 o
   4   0   8     7496.59     7586.27     40.85 o
   5   0   8      110.67      133.75     14.30 o
   6   0   8     4533.78     4289.17     32.37 o
   7   0   8      383.17      450.16     20.50 o
   8   0   8        4.57       32.13     17.87 o
   9   0   8      339.76      351.11     20.26 o
  10   0   8      222.41      268.03     19.64 o
  11   0   8      100.16      101.62     13.11 o
  12   0   8      316.62      306.83     20.78 o
  13   0   8       70.13       29.12     19.26 o
  14   0   8      152.42      100.10     20.64 o
 -20   1   8       60.21       54.22     13.58 o
 -19   1   8      117.61      119.95     14.60 o
 -18   1   8       47.18       31.61     13.96 o
 -17   1   8      182.54      198.94     13.64 o
 -16   1   8        4.14        4.89      6.95 o
 -15   1   8       64.72       74.35      8.80 o
 -14   1   8      395.79      377.01     14.49 o
 -13   1   8      283.91      299.99      9.14 o
 -12   1   8      845.48      854.71     16.90 o
 -11   1   8       98.27      107.30      9.49 o
 -10   1   8     2454.38     2432.74     26.37 o
  -9   1   8        0.70       16.19      8.24 o
  -8   1   8     3298.04     3221.78     41.48 o
  -7   1   8       64.13       86.69      8.98 o
  -6   1   8     8981.08     8795.65    251.01 o
  -5   1   8     5533.65     5834.26     81.39 o
  -4   1   8     3835.35     3743.14     91.10 o
  -3   1   8     3529.72     3438.57     64.01 o
  -2   1   8     2516.37     2542.80     25.73 o
  -1   1   8      481.23      474.17     16.32 o
   0   1   8      902.89      929.33     28.37 o
   1   1   8      121.42      120.36     12.37 o
   2   1   8     1269.75     1365.58     31.71 o
   3   1   8     1302.29     1308.24     15.72 o
   4   1   8     1991.67     2084.02     31.58 o
   5   1   8      238.47      226.31     16.40 o
   6   1   8     1476.55     1570.33     29.22 o
   7   1   8       18.28       16.36     10.51 o
   8   1   8     1646.57     1577.20     60.92 o
   9   1   8       72.83       88.19     13.19 o
  10   1   8      630.04      662.95     15.00 o
  11   1   8      231.66      270.55     27.91 o
  12   1   8      387.37      375.35     15.23 o
  13   1   8      146.28      108.57     14.55 o
  14   1   8       67.07       56.05     14.11 o
 -20   2   8       28.49       19.07     17.16 o
 -19   2   8        8.36       38.99     16.78 o
 -18   2   8      218.55      194.33     17.54 o
 -17   2   8       30.19       32.21     14.16 o
 -16   2   8      173.50      149.76      9.78 o
 -15   2   8       91.55      109.64     13.41 o
 -14   2   8       51.48       40.32      7.65 o
 -13   2   8       94.00       80.46      7.82 o
 -12   2   8      331.32      300.84     18.61 o
 -11   2   8      621.58      647.39     20.68 o
 -10   2   8       22.24       25.03      8.59 o
  -9   2   8     1947.50     1772.93     62.55 o
  -8   2   8      571.31      578.20     16.27 o
  -7   2   8     1730.30     1782.47     34.40 o
  -6   2   8      197.03      194.95     13.73 o
  -5   2   8     3527.06     3524.11     57.73 o
  -4   2   8      671.12      608.21     35.48 o
  -3   2   8        8.62       21.72      7.50 o
  -2   2   8     4798.47     4816.32     85.96 o
  -1   2   8      141.98      153.34     18.37 o
   0   2   8     5342.85     5446.18     41.61 o
   1   2   8        8.14       33.31     10.48 o
   2   2   8      756.70      852.49     57.96 o
   3   2   8      315.74      366.52     14.52 o
   4   2   8      430.14      452.94     14.56 o
   5   2   8      510.47      533.76     22.59 o
   6   2   8       11.69       18.02     19.26 o
   7   2   8     1753.75     1616.21     29.60 o
   8   2   8        0.68        8.96     19.73 o
   9   2   8      439.89      358.11     22.88 o
  10   2   8      112.62      117.73     20.88 o
  11   2   8      314.68      206.25     26.74 o
  12   2   8       67.24       52.38     10.79 o
  13   2   8       69.60       95.27     20.23 o
 -19   3   8       40.97       59.82     16.64 o
 -18   3   8        0.39       17.21     16.49 o
 -17   3   8      184.12      144.24     12.20 o
 -16   3   8       11.86       22.97     15.44 o
 -15   3   8      191.26      202.39     12.58 o
 -14   3   8        9.13       19.42      9.81 o
 -13   3   8      730.36      665.36     14.21 o
 -12   3   8      186.66      199.30     11.17 o
 -11   3   8      780.35      759.08     11.25 o
 -10   3   8      105.85      121.96     11.44 o
  -9   3   8      561.27      513.57     12.06 o
  -8   3   8       10.30       24.55      9.55 o
  -7   3   8       49.11       48.02      6.96 o
  -6   3   8       96.87      116.29      8.20 o
  -5   3   8     1231.70     1153.75     32.34 o
  -4   3   8      403.47      412.09     25.43 o
  -3   3   8     1160.32     1082.93     37.02 o
  -2   3   8       32.08       19.04      8.43 o
  -1   3   8     1692.44     1614.26     81.89 o
   0   3   8       82.97      128.40     25.74 o
   1   3   8     1889.67     1890.40     59.37 o
   2   3   8      611.49      654.53     14.36 o
   3   3   8     1471.82     1494.51    125.79 o
   4   3   8      352.72      386.65     14.63 o
   5   3   8      837.76      855.62     83.15 o
   6   3   8       66.58       70.40     19.40 o
   7   3   8      240.42      188.76     20.50 o
   8   3   8       59.40       42.52     23.83 o
   9   3   8      135.77       99.24     24.36 o
  10   3   8       45.93       39.71     24.17 o
  11   3   8      146.49       97.14     21.12 o
  12   3   8       26.67       28.79     24.93 o
 -17   4   8       13.59       35.27     15.30 o
 -16   4   8       29.67       43.28     16.02 o
 -15   4   8       15.29       16.92     10.77 o
 -14   4   8       30.44       41.83      7.74 o
 -13   4   8       48.99       51.85     11.19 o
 -12   4   8        8.01       -2.65     10.25 o
 -11   4   8      355.86      346.88     15.14 o
 -10   4   8      130.35      117.39      9.72 o
  -9   4   8      200.30      193.23     11.79 o
  -8   4   8       22.26       20.25      9.35 o
  -7   4   8      566.20      588.00      9.47 o
  -6   4   8      322.21      317.42     41.73 o
  -5   4   8      839.70      846.59     11.23 o
  -4   4   8      876.45      855.99     47.71 o
  -3   4   8     1201.77     1149.50     52.36 o
  -2   4   8       72.84       61.91     11.61 o
  -1   4   8      189.67      225.33     12.28 o
   0   4   8      149.22      149.75     11.97 o
   1   4   8        9.53       24.47     18.26 o
   2   4   8        2.91      -12.06     11.58 o
   3   4   8      271.25      279.81     13.16 o
   4   4   8       15.00       13.73     14.28 o
   5   4   8      618.70      601.18     56.94 o
   6   4   8      134.50      133.47     31.65 o
   7   4   8       68.89       51.77     18.30 o
   8   4   8      101.07       84.51     22.45 o
   9   4   8      103.30       80.89     19.02 o
  10   4   8      123.03       89.23     24.02 o
  11   4   8       85.78       52.91     26.41 o
 -15   5   8       37.60       23.26     15.68 o
 -14   5   8       60.93       81.27     15.63 o
 -13   5   8       18.52       10.15     10.39 o
 -12   5   8        0.44       11.02      7.81 o
 -11   5   8       10.60       19.18      7.53 o
 -10   5   8       91.52       71.23      8.79 o
  -9   5   8        0.88        3.36      8.19 o
  -8   5   8      113.38       98.53      7.51 o
  -7   5   8       26.38       30.56     10.08 o
  -6   5   8      131.77      132.93      9.64 o
  -5   5   8        2.28       10.00      8.99 o
  -4   5   8       15.30       22.95     10.41 o
  -3   5   8        9.78       27.15     11.17 o
  -2   5   8        1.04        9.42     30.79 o
  -1   5   8       22.51       36.00     18.52 o
   0   5   8       30.38       24.81      9.13 o
   1   5   8      272.47      248.91     28.08 o
   2   5   8       17.12       17.37     11.75 o
   3   5   8        4.13       13.86     12.53 o
   4   5   8       33.49       43.10     23.31 o
   5   5   8        1.23       11.08     12.45 o
   6   5   8      102.93       78.81     15.22 o
   7   5   8        4.33        2.07     13.11 o
   8   5   8       31.54       32.27     21.59 o
   9   5   8        8.54       10.29      9.58 o
 -12   6   8       53.16       43.04     11.34 o
 -11   6   8       23.75       31.79     11.95 o
 -10   6   8       56.43       52.16     11.30 o
  -9   6   8       13.48       26.82      8.20 o
  -8   6   8       27.75       26.42      8.37 o
  -7   6   8       32.31       42.35      7.93 o
  -6   6   8        7.87       12.23      8.04 o
  -5   6   8        0.18       11.01      7.67 o
  -4   6   8        6.85       29.07     10.70 o
  -3   6   8       10.98       19.76      9.38 o
  -2   6   8       53.60       47.17      9.36 o
  -1   6   8       10.89       25.46     16.92 o
   0   6   8      182.41      141.22     20.73 o
   1   6   8       12.99       11.03     11.64 o
   2   6   8       49.25       51.02     12.58 o
   3   6   8        0.20       -0.26     12.39 o
   4   6   8        0.75       10.58     10.35 o
   5   6   8        2.35       17.99      9.01 o
   6   6   8        8.58        9.18     13.89 o
  -7   7   8        0.36        3.62      9.72 o
  -6   7   8        8.18        8.84     10.73 o
  -5   7   8        0.04        4.02     12.43 o
  -4   7   8       25.19       19.46      9.55 o
  -3   7   8        4.63        1.35      8.18 o
  -2   7   8        7.66       19.09      9.64 o
  -1   7   8       39.18       61.14      9.74 o
   0   7   8        2.04       12.06      7.65 o
 -20   1   9        2.66        2.72     14.50 o
 -19   1   9        6.18       14.23     14.00 o
 -18   1   9       12.51       15.65     12.69 o
 -17   1   9        0.12        4.68      8.39 o
 -16   1   9       25.68       34.56      8.96 o
 -15   1   9      101.59       99.30      8.02 o
 -14   1   9      139.38      140.30     11.04 o
 -13   1   9      144.99      143.53      9.05 o
 -12   1   9       35.68       48.27      8.17 o
 -11   1   9      238.33      252.40      9.25 o
 -10   1   9       97.78      104.72     10.39 o
  -9   1   9      137.26      136.10      8.77 o
  -8   1   9       79.02       95.57      7.69 o
  -7   1   9        7.35       13.94      8.22 o
  -6   1   9      592.76      693.41     11.63 o
  -5   1   9      129.35      108.21     13.59 o
  -4   1   9       45.76       41.61      7.87 o
  -3   1   9      347.42      376.44     14.26 o
  -2   1   9      244.20      274.65      9.74 o
  -1   1   9      437.03      471.73     15.64 o
   0   1   9        3.84        7.32     10.32 o
   1   1   9       33.95       45.07      9.32 o
   2   1   9        8.46       41.15     13.52 o
   3   1   9      204.15      210.38     35.99 o
   4   1   9       88.52       90.79     11.25 o
   5   1   9     1162.63     1264.26    140.47 o
   6   1   9      473.11      448.04     53.62 o
   7   1   9      481.79      529.16     43.45 o
   8   1   9      455.46      507.90     55.70 o
   9   1   9       31.04       38.62     13.53 o
  10   1   9       80.09       65.64     18.88 o
  11   1   9        5.45       11.04     13.07 o
  12   1   9        1.09       -6.43     22.57 o
  13   1   9        5.12       29.02     15.94 o
 -20   2   9        7.06        4.77     17.26 o
 -19   2   9       32.70       14.44     12.06 o
 -18   2   9       21.44       20.52     17.76 o
 -17   2   9      156.99      135.05     19.98 o
 -16   2   9        0.22       11.26      8.01 o
 -15   2   9       15.10       22.26      6.90 o
 -14   2   9       73.32       68.86      8.55 o
 -13   2   9       66.77       61.67      7.87 o
 -12   2   9        1.73        4.97      7.78 o
 -11   2   9        5.27        4.51      8.33 o
 -10   2   9       36.69       57.34      9.21 o
  -9   2   9       54.86       65.27      8.14 o
  -8   2   9     1311.53     1316.57     57.58 o
  -7   2   9      460.66      428.01     14.35 o
  -6   2   9      263.01      269.16     10.48 o
  -5   2   9      109.18       98.27      7.87 o
  -4   2   9      622.76      544.62      9.77 o
  -3   2   9      588.23      561.03      9.32 o
  -2   2   9      687.48      677.96     10.79 o
  -1   2   9      223.50      197.61      9.46 o
   0   2   9      834.94      857.35     20.88 o
   1   2   9      807.12      848.14     35.64 o
   2   2   9      250.48      248.10      8.66 o
   3   2   9       80.56       99.27      9.02 o
   4   2   9       17.96       37.12     10.37 o
   5   2   9       29.02       33.06     10.02 o
   6   2   9       10.92       38.01     11.63 o
   7   2   9        8.05       18.77     27.69 o
   8   2   9       82.33      119.74     29.17 o
   9   2   9        0.72        0.40     12.16 o
  10   2   9      119.19      107.60     24.64 o
  11   2   9       12.18       22.06     13.73 o
  12   2   9       36.67       29.97     13.89 o
 -19   3   9        8.36        1.00     16.68 o
 -18   3   9        6.76       -2.81     11.11 o
 -17   3   9        8.51        5.67     15.78 o
 -16   3   9       71.44       65.67     10.93 o
 -15   3   9        5.36       25.03      9.88 o
 -14   3   9       68.61       74.17      9.78 o
 -13   3   9       55.67       52.18      8.47 o
 -12   3   9      393.11      405.46     14.41 o
 -11   3   9       84.57       88.34      9.60 o
 -10   3   9       67.68       75.89      9.99 o
  -9   3   9      476.30      487.94     10.40 o
  -8   3   9        2.72        4.81      7.76 o
  -7   3   9     1230.06     1197.86     38.68 o
  -6   3   9        0.42       11.60      9.41 o
  -5   3   9      195.90      189.18     18.48 o
  -4   3   9     1154.89     1191.52     34.69 o
  -3   3   9     1215.46     1240.60     26.01 o
  -2   3   9       95.19       92.07      8.79 o
  -1   3   9       11.01       26.43      9.69 o
   0   3   9      175.16      177.37     19.37 o
   1   3   9       49.73       56.52     12.31 o
   2   3   9      752.89      770.24     39.01 o
   3   3   9        0.07       -4.97     10.24 o
   4   3   9      677.84      712.52     77.10 o
   5   3   9        1.03       -4.68     12.39 o
   6   3   9      215.67      180.03     20.12 o
   7   3   9        9.04       17.11     19.26 o
   8   3   9        3.22       -1.38     19.26 o
   9   3   9      193.64      147.19     25.36 o
  10   3   9       25.54       30.36     20.59 o
  11   3   9       52.98       35.42     25.02 o
 -17   4   9       47.39       22.97     16.44 o
 -16   4   9       19.03       14.11     16.16 o
 -15   4   9       88.60       84.02     11.17 o
 -14   4   9        9.60       38.89     11.12 o
 -13   4   9       97.74      103.20     14.12 o
 -12   4   9      242.02      266.50     18.76 o
 -11   4   9      295.04      321.86     10.32 o
 -10   4   9      796.70      751.71     24.61 o
  -9   4   9      283.87      288.74      9.96 o
  -8   4   9     1103.23     1067.70     58.16 o
  -7   4   9     1051.95     1044.98     10.75 o
  -6   4   9       15.19       28.82      9.27 o
  -5   4   9      166.91      174.42     10.61 o
  -4   4   9       74.09       74.36      7.55 o
  -3   4   9      514.36      492.54     14.82 o
  -2   4   9        8.98       24.88      9.23 o
  -1   4   9      200.96      190.11     10.44 o
   0   4   9       51.45       71.91     11.89 o
   1   4   9      738.48      665.33     38.82 o
   2   4   9        3.51        0.93     12.22 o
   3   4   9      235.24      250.80     22.21 o
   4   4   9      197.80      201.93     28.74 o
   5   4   9      427.61      394.90     61.85 o
   6   4   9      449.21      430.27     49.55 o
   7   4   9      250.82      170.26     19.59 o
   8   4   9      202.42      170.83     20.45 o
   9   4   9      270.32      185.80     25.60 o
  10   4   9       19.80       -4.96     23.02 o
 -15   5   9        1.84       25.74     11.20 o
 -14   5   9       52.04       89.23     15.97 o
 -13   5   9       32.27       33.91      8.33 o
 -12   5   9        4.05       10.87      6.88 o
 -11   5   9       14.12       19.96      7.88 o
 -10   5   9       14.12       15.58      8.06 o
  -9   5   9      258.35      193.35      9.03 o
  -8   5   9      143.57      131.40     10.49 o
  -7   5   9      309.39      317.05     13.87 o
  -6   5   9       88.32      110.05     10.45 o
  -5   5   9      260.00      261.19     11.97 o
  -4   5   9      231.10      225.90     22.62 o
  -3   5   9      320.77      323.47     12.20 o
  -2   5   9      509.05      533.27     55.65 o
  -1   5   9     1119.94     1105.75     86.35 o
   0   5   9      309.93      313.16     11.20 o
   1   5   9      652.05      601.88     61.30 o
   2   5   9      148.07      160.57     12.98 o
   3   5   9       58.54       70.73     12.85 o
   4   5   9        8.22       -6.62     14.29 o
   5   5   9       64.04       46.98     15.83 o
   6   5   9       13.34       22.33     16.11 o
   7   5   9      122.78       68.97     18.78 o
   8   5   9       25.22        5.58     18.11 o
 -12   6   9       27.46       21.73     12.32 o
 -11   6   9       73.16       70.28      8.06 o
 -10   6   9       74.92       68.75      8.07 o
  -9   6   9       31.89       48.00      6.92 o
  -8   6   9       50.98       35.67      8.66 o
  -7   6   9        1.78        9.63      8.42 o
  -6   6   9      156.49      137.94      9.75 o
  -5   6   9        0.16       15.07      9.23 o
  -4   6   9      102.06      123.11      9.73 o
  -3   6   9       11.55        3.89     11.56 o
  -2   6   9        3.01        1.97     11.59 o
  -1   6   9       35.99       47.79     11.87 o
   0   6   9        1.66        0.39     11.91 o
   1   6   9       60.54       77.20     12.55 o
   2   6   9        0.16       18.55     13.52 o
   3   6   9      157.95      153.50     26.84 o
   4   6   9       85.77       76.14     19.35 o
   5   6   9       99.73       67.42     23.17 o
  -4   7   9        2.34       16.23      8.57 o
  -3   7   9        1.45       11.24      9.62 o
 -20   0  10        8.65       27.98     19.50 o
 -19   0  10      118.69      103.01     19.30 o
 -18   0  10        1.74        1.70     18.71 o
 -17   0  10      130.78      132.34     12.26 o
 -16   0  10       16.66       13.33     11.58 o
 -15   0  10       32.06       45.80     17.06 o
 -14   0  10      351.24      362.84     13.30 o
 -13   0  10       47.14       47.31     12.15 o
 -12   0  10      803.72      797.63     20.90 o
 -11   0  10       34.89       46.66     11.61 o
 -10   0  10      481.93      472.74     11.98 o
  -9   0  10     3433.38     3455.78     67.30 o
  -8   0  10     1100.19     1173.76     30.72 o
  -7   0  10     3566.33     3460.12     49.52 o
  -6   0  10      638.34      669.48     34.92 o
  -5   0  10     6026.95     6563.46     69.52 o
  -4   0  10     1275.45     1344.29     14.77 o
  -3   0  10     6577.57     6398.61    301.63 o
  -2   0  10      385.10      433.74     14.14 o
  -1   0  10     1547.11     1591.67     92.45 o
   0   0  10      224.64      234.08     20.76 o
   1   0  10       57.25       52.34     19.64 o
   2   0  10      998.39     1071.77     23.69 o
   3   0  10        0.70       -1.72     19.02 o
   4   0  10      843.29      890.69     22.12 o
   5   0  10      388.57      425.90     20.07 o
   6   0  10       94.80       85.89     18.69 o
   7   0  10      956.85     1082.92     24.12 o
   8   0  10      500.00      440.48     20.50 o
   9   0  10     1170.69     1202.71     24.31 o
  10   0  10      358.54      340.57     20.93 o
  11   0  10      381.61      297.72     16.06 o
  12   0  10      110.31       95.19     20.31 o
 -20   1  10       43.99       19.99     14.95 o
 -19   1  10       24.17       16.52     14.36 o
 -18   1  10       87.17       75.36      8.80 o
 -17   1  10       31.11       27.79      9.16 o
 -16   1  10      154.09      149.49      8.83 o
 -15   1  10      926.92      917.56     18.86 o
 -14   1  10       25.90       32.07      7.02 o
 -13   1  10     1617.03     1656.48     21.54 o
 -12   1  10      336.62      346.80     10.76 o
 -11   1  10      938.81      977.30     16.48 o
 -10   1  10       19.83       24.83      7.90 o
  -9   1  10      155.02      151.73      8.25 o
  -8   1  10      230.46      215.56      7.95 o
  -7   1  10       37.32       35.26      8.88 o
  -6   1  10      985.79      921.19     34.51 o
  -5   1  10       31.08       55.22     11.44 o
  -4   1  10     1710.33     1725.48     43.05 o
  -3   1  10      313.31      334.63     11.19 o
  -2   1  10     1620.26     1729.49     15.95 o
  -1   1  10     2234.60     2483.79     71.26 o
   0   1  10      475.93      453.04     21.62 o
   1   1  10     3483.73     3603.81    155.14 o
   2   1  10      464.57      513.47     28.70 o
   3   1  10     3671.01     3573.43    110.37 o
   4   1  10      403.90      422.16     25.55 o
   5   1  10      678.26      655.42     15.38 o
   6   1  10        4.69        1.31     11.04 o
   7   1  10      398.98      377.67     14.35 o
   8   1  10      156.84      157.57     13.54 o
   9   1  10      109.53       96.07     10.52 o
  10   1  10      130.36      158.66     33.51 o
  11   1  10        8.68        6.11     10.86 o
  12   1  10      108.08       82.36     25.00 o
 -19   2  10       72.86       79.25     23.36 o
 -18   2  10        2.54        1.50      7.58 o
 -17   2  10      158.91      145.66      9.70 o
 -16   2  10       98.73      107.99      9.43 o
 -15   2  10       52.15       59.82      7.50 o
 -14   2  10      799.68      766.44     15.99 o
 -13   2  10       52.70       48.36      9.63 o
 -12   2  10      402.11      404.20      9.53 o
 -11   2  10      106.44      112.84      8.94 o
 -10   2  10     1141.42     1104.93     37.12 o
  -9   2  10      686.50      712.46     13.95 o
  -8   2  10        6.18       17.57      8.23 o
  -7   2  10      443.92      440.05     10.71 o
  -6   2  10      522.31      509.24     11.06 o
  -5   2  10      881.94      908.14     35.09 o
  -4   2  10      143.82      149.63     14.57 o
  -3   2  10      238.10      248.84      9.64 o
  -2   2  10      751.39      743.87     27.23 o
  -1   2  10     1010.67     1069.77     17.83 o
   0   2  10      661.10      681.32     24.56 o
   1   2  10      349.25      358.88      9.83 o
   2   2  10     1929.91     2006.81     69.50 o
   3   2  10      361.72      368.96     15.99 o
   4   2  10      777.05      783.96     42.91 o
   5   2  10       78.86       94.32     10.89 o
   6   2  10      580.61      574.30     58.87 o
   7   2  10       75.69       89.58     12.97 o
   8   2  10      164.74      162.13     13.77 o
   9   2  10       75.44       66.44     13.30 o
  10   2  10        5.45       36.20     12.88 o
  11   2  10      197.03      160.46     11.63 o
 -18   3  10       52.45       63.87     16.64 o
 -17   3  10        0.34       14.25      9.33 o
 -16   3  10       48.89       39.76      8.53 o
 -15   3  10       42.65       44.13     11.58 o
 -14   3  10        0.97      -16.73      9.60 o
 -13   3  10       62.29       78.21     10.41 o
 -12   3  10       33.52       38.68      7.20 o
 -11   3  10      159.41      166.03      8.06 o
 -10   3  10      191.45      202.44     11.20 o
  -9   3  10      269.01      296.56     12.14 o
  -8   3  10      992.86      925.23     30.37 o
  -7   3  10       29.90       49.51     20.11 o
  -6   3  10     2432.40     2333.66     68.78 o
  -5   3  10      724.30      743.83     35.73 o
  -4   3  10     1119.82     1107.64     33.15 o
  -3   3  10      812.69      811.96     32.01 o
  -2   3  10      235.67      259.31     10.59 o
  -1   3  10       12.31        7.06      8.83 o
   0   3  10       62.72       70.12      8.92 o
   1   3  10      370.67      376.40     10.95 o
   2   3  10       16.11       26.84     10.23 o
   3   3  10      333.32      351.14     11.20 o
   4   3  10       72.77       70.88      8.69 o
   5   3  10       49.74       52.63     19.19 o
   6   3  10      127.29      127.65     20.31 o
   7   3  10       27.56       44.90     23.74 o
   8   3  10      286.67      272.61     21.90 o
   9   3  10       24.24       20.68     13.01 o
  10   3  10      403.41      331.13     67.21 o
 -17   4  10        6.61       23.07     12.01 o
 -16   4  10       71.36       79.37     13.11 o
 -15   4  10       71.83       63.39      9.01 o
 -14   4  10       49.21       35.19     10.31 o
 -13   4  10       63.17       63.74      8.75 o
 -12   4  10      340.84      327.28     23.09 o
 -11   4  10      130.10      131.78      9.61 o
 -10   4  10       92.44       99.91      9.47 o
  -9   4  10       96.19       85.28      8.19 o
  -8   4  10       13.52       18.36     13.95 o
  -7   4  10        5.78       15.16      9.31 o
  -6   4  10        5.20       35.68     10.87 o
  -5   4  10      301.41      270.25     11.22 o
  -4   4  10       10.11       18.60      9.00 o
  -3   4  10      447.05      482.99     10.43 o
  -2   4  10      280.46      255.60      9.13 o
  -1   4  10       23.35       31.39     10.04 o
   0   4  10      765.71      802.10     69.35 o
   1   4  10       54.82       54.61     19.30 o
   2   4  10      410.87      430.00     36.99 o
   3   4  10        2.91       11.86     12.41 o
   4   4  10      405.87      389.08     37.78 o
   5   4  10       32.44       53.66     13.40 o
   6   4  10       18.14       18.24     14.22 o
   7   4  10        1.65        2.86     18.59 o
   8   4  10        2.88       10.34     19.35 o
   9   4  10       55.92       22.74     24.12 o
 -15   5  10        9.39       12.05     11.39 o
 -14   5  10        9.78       35.77     10.90 o
 -13   5  10        0.77        8.45      7.77 o
 -12   5  10        1.75       -2.38      8.10 o
 -11   5  10       41.46       36.16      8.10 o
 -10   5  10       16.80       21.99      8.20 o
  -9   5  10       60.90       55.44      9.77 o
  -8   5  10       20.96       34.93      9.73 o
  -7   5  10       18.76       40.47      8.46 o
  -6   5  10        1.62      -11.41     12.01 o
  -5   5  10        0.66        4.34      7.62 o
  -4   5  10       59.72       51.86      9.38 o
  -3   5  10       56.85       43.38      8.12 o
  -2   5  10       48.74       80.40     11.37 o
  -1   5  10       26.11       32.77     11.61 o
   0   5  10      195.87      177.89     36.85 o
   1   5  10       14.80       35.33     12.30 o
   2   5  10        1.68       15.27     12.37 o
   3   5  10        0.94       16.75     12.61 o
   4   5  10       35.44       31.24     13.38 o
   5   5  10       15.68        2.71     13.44 o
   6   5  10       15.22       29.37     14.92 o
   7   5  10        0.13       -1.24     18.26 o
 -11   6  10        0.45       -2.17      9.17 o
 -10   6  10        0.25       -1.42      7.92 o
  -9   6  10       13.03       25.47     10.38 o
  -8   6  10        1.45        3.49      7.46 o
  -7   6  10       89.08       86.35      9.97 o
  -6   6  10       32.91       26.36     16.53 o
  -5   6  10        6.89       17.05     10.58 o
  -4   6  10       66.44       69.34      8.50 o
  -3   6  10        2.05       10.34      9.73 o
  -2   6  10       28.24       54.61     12.11 o
  -1   6  10        2.34        2.39     12.14 o
   0   6  10       36.75       19.89     14.01 o
   1   6  10       10.45       27.62     12.48 o
   2   6  10        0.06       24.16     19.90 o
   3   6  10       18.77       41.70     16.01 o
 -20   1  11        0.24       -5.42     14.43 o
 -19   1  11       15.83       19.59      8.65 o
 -18   1  11        6.97        0.47      9.33 o
 -17   1  11        0.62       -3.43      8.85 o
 -16   1  11        5.51        7.72      8.36 o
 -15   1  11       94.31       92.50      8.75 o
 -14   1  11        0.65        9.42      9.36 o
 -13   1  11       82.50       77.72     11.14 o
 -12   1  11        2.54        0.90      8.39 o
 -11   1  11        3.34       14.72      8.54 o
 -10   1  11       50.79       52.81      7.87 o
  -9   1  11       58.26       59.82      6.94 o
  -8   1  11       59.22       64.95      8.12 o
  -7   1  11      356.45      378.45     18.83 o
  -6   1  11       10.69       23.61      9.19 o
  -5   1  11      120.17      140.32     15.78 o
  -4   1  11      123.78      147.10     14.91 o
  -3   1  11     1300.89     1224.94     21.73 o
  -2   1  11       55.81       60.24      9.46 o
  -1   1  11      350.95      366.18     11.58 o
   0   1  11       29.35       20.47     10.77 o
   1   1  11      440.76      458.71     17.87 o
   2   1  11      129.52      125.94     13.48 o
   3   1  11       77.95      102.21     10.71 o
   4   1  11      323.34      331.79     24.69 o
   5   1  11        7.48       21.49     16.87 o
   6   1  11       67.47       66.81     10.70 o
   7   1  11        3.15       22.74     12.85 o
   8   1  11        7.58       19.24     13.25 o
   9   1  11       18.62       22.49     10.68 o
  10   1  11        1.04        9.78     13.01 o
  11   1  11       59.95       42.85     14.16 o
 -19   2  11        0.12       -0.52      9.24 o
 -18   2  11       14.45       19.13      9.39 o
 -17   2  11        7.92       18.40      9.20 o
 -16   2  11        1.77        5.64      8.87 o
 -15   2  11      119.71      117.66      8.46 o
 -14   2  11       46.33       46.96      7.53 o
 -13   2  11      263.18      267.52      9.34 o
 -12   2  11       56.48       56.43      7.59 o
 -11   2  11      493.15      501.08     15.26 o
 -10   2  11       22.24       21.66      8.60 o
  -9   2  11      807.82      803.25     22.12 o
  -8   2  11      115.14      126.36      8.78 o
  -7   2  11      467.26      440.05     25.66 o
  -6   2  11        2.83        6.17      9.68 o
  -5   2  11       35.10       56.55     10.06 o
  -4   2  11      164.25      160.59     13.11 o
  -3   2  11       28.45       39.56     10.53 o
  -2   2  11       69.21       70.45     13.30 o
  -1   2  11       35.12       36.50     10.61 o
   0   2  11        3.71       -0.37     10.38 o
   1   2  11      195.85      193.88      9.33 o
   2   2  11       82.12       86.58     16.96 o
   3   2  11      276.82      356.51     23.01 o
   4   2  11        0.68       24.96     12.85 o
   5   2  11      367.01      424.09     29.58 o
   6   2  11       11.61        6.41     15.32 o
   7   2  11      190.41      192.24     37.68 o
   8   2  11       18.31       25.68     15.66 o
   9   2  11      133.47      127.34     11.11 o
  10   2  11        0.39       -3.78     13.53 o
 -18   3  11       15.24       -8.27     11.49 o
 -17   3  11      107.39      101.51     15.21 o
 -16   3  11       51.67       54.10      9.16 o
 -15   3  11        1.22        7.27      6.88 o
 -14   3  11       20.00       17.79      8.53 o
 -13   3  11        2.47       14.55      9.00 o
 -12   3  11      209.88      200.83      8.04 o
 -11   3  11        7.33       16.14      8.53 o
 -10   3  11       19.67       27.73     10.43 o
  -9   3  11       43.73       34.44      9.45 o
  -8   3  11      533.74      533.09     10.97 o
  -7   3  11        4.00       24.00      9.48 o
  -6   3  11       12.89       28.43      7.35 o
  -5   3  11      296.98      285.37     12.39 o
  -4   3  11      468.11      469.07      9.90 o
  -3   3  11      992.51     1022.83     11.20 o
  -2   3  11      101.47      111.26     10.00 o
  -1   3  11       49.66       56.37     11.05 o
   0   3  11      216.19      206.82     11.38 o
   1   3  11       47.54       53.55     10.38 o
   2   3  11      295.77      304.51     26.55 o
   3   3  11       48.38       70.27      8.71 o
   4   3  11      359.87      371.01     18.68 o
   5   3  11      161.56      175.00     23.86 o
   6   3  11       52.01       34.84     10.46 o
   7   3  11        0.51        5.13     10.36 o
   8   3  11       89.17      103.43     16.71 o
   9   3  11        3.41        2.26     14.35 o
 -17   4  11        2.12       31.17     11.48 o
 -16   4  11      109.21       88.26     14.14 o
 -15   4  11        8.68       24.89     10.18 o
 -14   4  11        5.66       11.09      9.22 o
 -13   4  11       22.25       26.60      9.93 o
 -12   4  11        0.46       -1.15      7.96 o
 -11   4  11        8.98        3.66     12.48 o
 -10   4  11        7.53        5.50      8.10 o
  -9   4  11       40.94       46.37     11.74 o
  -8   4  11      186.07      175.56      8.83 o
  -7   4  11       40.86       50.87      7.73 o
  -6   4  11      156.59      148.19      8.02 o
  -5   4  11       23.52       39.01     10.01 o
  -4   4  11     1647.60     1629.15     70.49 o
  -3   4  11        3.76       12.30      8.50 o
  -2   4  11     1423.55     1408.14     50.20 o
  -1   4  11       43.49       54.84     10.10 o
   0   4  11      406.83      444.47     28.14 o
   1   4  11       24.10       26.79      7.80 o
   2   4  11       78.23       74.93     10.71 o
   3   4  11       20.69       32.73     10.22 o
   4   4  11       47.14       33.50      8.90 o
   5   4  11       59.94       52.35      9.00 o
   6   4  11       25.16       18.56      9.92 o
   7   4  11       38.14       29.71     10.63 o
   8   4  11        3.18       12.20     12.94 o
 -14   5  11      132.78      101.32      8.09 o
 -13   5  11        4.69       16.89     10.28 o
 -12   5  11      246.82      231.73     15.59 o
 -11   5  11        8.33        8.27     10.01 o
 -10   5  11      426.43      385.66     13.69 o
  -9   5  11       11.78       20.32      9.59 o
  -8   5  11      367.52      317.15     16.89 o
  -7   5  11       14.36       19.18      7.47 o
  -6   5  11      176.99      206.54      8.59 o
  -5   5  11        4.20       14.39      9.35 o
  -4   5  11        3.22       10.54      7.46 o
  -3   5  11       59.62       82.18      9.63 o
  -2   5  11        9.01       -5.53      9.61 o
  -1   5  11        4.26        9.39      9.01 o
   0   5  11       29.58       26.61      8.50 o
   1   5  11        3.64        6.41     12.59 o
   2   5  11      162.07      147.68     12.11 o
   3   5  11        1.28      -13.08     13.75 o
   4   5  11      259.49      245.87     53.55 o
   5   5  11       12.79       13.95     13.88 o
 -11   6  11       89.82       79.12      7.96 o
 -10   6  11        6.12        8.87      8.54 o
  -9   6  11       30.81       33.70     10.11 o
  -8   6  11        0.35       -3.60     14.00 o
  -7   6  11        0.84       14.33     12.08 o
  -6   6  11       83.40       78.69      8.67 o
  -5   6  11        4.83        8.37     10.37 o
  -4   6  11      193.32      173.19      8.38 o
  -3   6  11        6.38       18.45      8.53 o
  -2   6  11      288.32      267.48     35.27 o
  -1   6  11        6.44       10.96      8.53 o
   0   6  11       49.72       40.69     13.56 o
   1   6  11        1.31       40.86     12.56 o
   2   6  11       20.84       20.64     13.56 o
 -20   0  12        0.76       28.26     12.69 o
 -19   0  12      151.98      127.59     14.79 o
 -18   0  12        0.10        8.22     15.15 o
 -17   0  12      276.45      228.97     16.73 o
 -16   0  12        0.35       12.28     12.18 o
 -15   0  12      297.09      289.13     13.26 o
 -14   0  12      540.57      494.00     19.07 o
 -13   0  12      902.81      927.35     15.54 o
 -12   0  12      255.38      233.42     13.39 o
 -11   0  12      371.59      369.31     23.12 o
 -10   0  12      384.86      370.27     14.20 o
  -9   0  12      808.30      834.90     76.00 o
  -8   0  12      501.59      453.97     26.84 o
  -7   0  12      258.33      233.37     11.32 o
  -6   0  12       11.19       23.43     17.66 o
  -5   0  12      738.93      799.71     43.97 o
  -4   0  12      368.41      421.09     11.81 o
  -3   0  12      674.58      744.34     40.44 o
  -2   0  12      172.25      159.47     14.80 o
  -1   0  12     3564.32     3691.14     21.00 o
   0   0  12       42.03       62.11     18.88 o
   1   0  12     2192.98     2171.99     26.17 o
   2   0  12      242.22      270.08     19.73 o
   3   0  12     3311.00     2987.08     26.69 o
   4   0  12      291.01      311.69     15.49 o
   5   0  12      480.02      440.05     20.97 o
   6   0  12      249.55      230.08     21.31 o
   7   0  12       34.50       53.91     19.16 o
   8   0  12      226.97      228.51     20.69 o
   9   0  12       16.60      -10.06     20.12 o
  10   0  12       20.86       -1.91     19.45 o
 -20   1  12       11.58       21.35      9.40 o
 -19   1  12        4.94       10.56      9.16 o
 -18   1  12       73.28       62.96      8.92 o
 -17   1  12        0.39       17.37      7.73 o
 -16   1  12       49.30       59.08      8.88 o
 -15   1  12        4.91       13.82      8.75 o
 -14   1  12      326.01      309.38     14.46 o
 -13   1  12       15.77       13.53      7.73 o
 -12   1  12       13.41       23.51      8.61 o
 -11   1  12      131.83      141.30     13.60 o
 -10   1  12       68.14       68.29      8.90 o
  -9   1  12     3061.95     3225.44     49.50 o
  -8   1  12      425.38      389.17     16.55 o
  -7   1  12     2815.85     2970.28     82.15 o
  -6   1  12      106.19      106.30      8.93 o
  -5   1  12     1832.82     1984.08     32.85 o
  -4   1  12       82.28       95.92      8.21 o
  -3   1  12      437.87      468.74     10.24 o
  -2   1  12      812.86      847.36     26.13 o
  -1   1  12      184.46      212.82     16.95 o
   0   1  12      753.60      754.30     14.04 o
   1   1  12       15.37       16.13      8.22 o
   2   1  12      298.33      324.11     14.15 o
   3   1  12        3.77       19.81     10.79 o
   4   1  12      130.43      139.60     13.53 o
   5   1  12      324.43      329.39     20.88 o
   6   1  12       23.76       14.77     13.08 o
   7   1  12      652.68      612.66     51.86 o
   8   1  12       11.59        7.54     15.40 o
   9   1  12      289.54      225.52     23.17 o
  10   1  12       35.19       31.36     13.52 o
 -19   2  12       11.23       13.95      9.71 o
 -18   2  12       10.52        4.56      7.36 o
 -17   2  12        3.64        7.21      7.55 o
 -16   2  12       15.33       20.43      7.78 o
 -15   2  12      465.86      426.13     10.33 o
 -14   2  12        0.87        7.63      7.83 o
 -13   2  12      275.29      280.55     10.45 o
 -12   2  12       10.60       30.06      7.88 o
 -11   2  12       36.78       65.27     13.52 o
 -10   2  12      315.32      337.24     13.58 o
  -9   2  12        2.15       10.11      8.40 o
  -8   2  12     1450.97     1438.46     51.81 o
  -7   2  12      354.77      351.21     22.09 o
  -6   2  12     1633.70     1671.04     45.76 o
  -5   2  12      184.80      192.24     10.34 o
  -4   2  12      219.31      212.14      8.76 o
  -3   2  12      706.84      727.54     15.69 o
  -2   2  12       73.32       91.56      8.16 o
  -1   2  12      378.62      392.69     25.88 o
   0   2  12        0.29        7.04     10.35 o
   1   2  12      520.15      576.83     32.98 o
   2   2  12       12.49       30.03     10.25 o
   3   2  12       76.21       91.21      8.66 o
   4   2  12      105.14       78.82     22.21 o
   5   2  12        3.02        0.88     10.66 o
   6   2  12      555.75      547.29     33.96 o
   7   2  12       17.36       28.12     20.95 o
   8   2  12      184.37      136.30     13.77 o
   9   2  12        3.54       18.17     13.24 o
 -18   3  12       24.14       15.65      8.99 o
 -17   3  12        2.67       12.82      8.56 o
 -16   3  12      136.84      115.16     10.45 o
 -15   3  12       22.63       30.64      8.17 o
 -14   3  12      300.90      284.67     11.12 o
 -13   3  12       17.31       27.25      8.37 o
 -12   3  12      237.62      264.71      9.46 o
 -11   3  12       56.47       59.42      9.92 o
 -10   3  12      349.97      366.73     19.55 o
  -9   3  12       51.65       66.05      9.64 o
  -8   3  12      117.57      124.24      8.63 o
  -7   3  12       77.18       97.18      9.87 o
  -6   3  12      135.21      124.65      8.24 o
  -5   3  12        2.85       33.02     10.12 o
  -4   3  12      128.39      113.07      9.16 o
  -3   3  12       12.68       23.82      8.11 o
  -2   3  12      476.56      458.43     15.44 o
  -1   3  12      107.47      121.48      9.06 o
   0   3  12      706.86      733.67     40.93 o
   1   3  12       56.21       66.13     15.32 o
   2   3  12      607.44      682.83     36.04 o
   3   3  12       29.52       43.10      9.07 o
   4   3  12      252.91      267.81     25.06 o
   5   3  12      206.37      171.14     13.40 o
   6   3  12       36.66       74.40     30.10 o
   7   3  12       64.62       27.66     33.72 o
   8   3  12        6.42       -6.14     18.71 o
 -16   4  12       32.33       54.98     10.74 o
 -15   4  12        0.67       11.68      7.78 o
 -14   4  12        2.17       12.64      9.78 o
 -13   4  12        1.21        4.05     19.66 o
 -12   4  12       63.50       58.70      9.77 o
 -11   4  12       11.22       17.31      8.07 o
 -10   4  12      136.51      162.26     12.72 o
  -9   4  12       10.13       25.30      9.78 o
  -8   4  12      254.89      258.85     13.81 o
  -7   4  12       27.86       28.21      8.55 o
  -6   4  12      140.48      150.30     10.87 o
  -5   4  12       14.57       18.04     16.27 o
  -4   4  12      341.59      389.56     13.10 o
  -3   4  12       10.03       16.77     11.46 o
  -2   4  12       67.71       73.89      9.07 o
  -1   4  12      166.69      157.82     10.22 o
   0   4  12       19.11       23.43      8.96 o
   1   4  12       51.91       47.49     12.97 o
   2   4  12        0.79        0.28     10.38 o
   3   4  12        8.20       22.76     10.11 o
   4   4  12       24.65       15.97     10.60 o
   5   4  12        3.30       18.65      8.94 o
   6   4  12       36.63       34.01     13.35 o
   7   4  12       67.15       40.23     13.15 o
 -14   5  12        9.17       22.51     10.49 o
 -13   5  12        1.47        9.57      8.16 o
 -12   5  12       11.72       14.19      9.69 o
 -11   5  12        0.18       17.50      9.70 o
 -10   5  12        1.59        1.37      8.44 o
  -9   5  12       26.95       44.36      9.76 o
  -8   5  12        0.10       13.67      8.37 o
  -7   5  12      123.70      115.31     18.96 o
  -6   5  12        8.60       17.70      7.86 o
  -5   5  12       14.41        9.45      9.64 o
  -4   5  12        7.86       17.64      7.05 o
  -3   5  12        3.08       17.30      7.53 o
  -2   5  12       19.54       16.72      9.39 o
  -1   5  12       15.38       25.69      9.05 o
   0   5  12       31.84       41.27     15.32 o
   1   5  12        1.62        7.45     10.22 o
   2   5  12        6.92       15.18      9.06 o
   3   5  12       33.02       18.91     10.37 o
   4   5  12        1.48       26.21     10.62 o
  -9   6  12        0.77       10.39      8.36 o
  -8   6  12        2.10       27.89      9.99 o
  -7   6  12        3.29        2.57      7.78 o
  -6   6  12       15.13       18.06      9.64 o
  -5   6  12        8.06       15.44     10.15 o
  -4   6  12       17.82       24.98      9.92 o
  -3   6  12        3.67        6.58     10.15 o
  -2   6  12       29.38       14.95      8.82 o
  -1   6  12       11.52       21.47     10.45 o
   0   6  12       36.36       30.27     10.74 o
 -19   1  13        1.28        8.95     10.38 o
 -18   1  13       40.88       45.76      9.74 o
 -17   1  13        4.11        9.38      9.09 o
 -16   1  13       53.18       51.99      8.93 o
 -15   1  13       66.67       62.42     10.81 o
 -14   1  13       16.56       28.86      8.77 o
 -13   1  13       18.25        1.24      8.52 o
 -12   1  13       12.54        9.06      7.57 o
 -11   1  13        3.13        1.62      7.67 o
 -10   1  13      222.27      214.83     11.04 o
  -9   1  13       34.97       53.23      9.11 o
  -8   1  13      843.21      881.49     21.19 o
  -7   1  13      564.56      590.10     24.79 o
  -6   1  13       36.64       44.21      7.25 o
  -5   1  13      591.50      591.34     29.38 o
  -4   1  13        0.76       18.94     10.46 o
  -3   1  13      107.47      119.37     14.23 o
  -2   1  13       93.74       92.49      9.61 o
  -1   1  13        2.20       28.51     10.54 o
   0   1  13      375.80      384.08     26.71 o
   1   1  13      544.33      598.76     38.05 o
   2   1  13       20.17       18.80     10.22 o
   3   1  13       14.05       23.80     10.63 o
   4   1  13       66.04       65.78     20.57 o
   5   1  13       28.26       11.57     13.43 o
   6   1  13       11.27       23.76     13.24 o
   7   1  13       51.94       60.55     13.55 o
   8   1  13        9.65       12.31     13.55 o
   9   1  13       11.96       39.16     13.90 o
 -19   2  13       24.52       20.28      9.22 o
 -18   2  13        2.10        0.28      8.20 o
 -17   2  13       17.42       23.65      9.32 o
 -16   2  13       27.04       26.10      7.14 o
 -15   2  13        0.69       22.01      8.59 o
 -14   2  13       70.68       64.88      9.36 o
 -13   2  13        0.19       20.74      8.55 o
 -12   2  13       86.80      107.21     13.78 o
 -11   2  13        8.14       14.78      7.79 o
 -10   2  13       27.94       33.39     11.62 o
  -9   2  13       25.15       14.57      8.97 o
  -8   2  13       14.45       14.46      9.00 o
  -7   2  13       41.37       58.88      7.67 o
  -6   2  13      518.16      502.41     20.39 o
  -5   2  13      262.31      270.10     10.81 o
  -4   2  13      368.82      395.06     10.68 o
  -3   2  13      852.36      886.51     33.36 o
  -2   2  13        5.39        5.16      9.21 o
  -1   2  13       64.61       65.93     10.31 o
   0   2  13       97.61       99.03      9.21 o
   1   2  13       93.11       97.55      9.08 o
   2   2  13      173.69      196.29     11.67 o
   3   2  13       51.68       32.31     17.78 o
   4   2  13       50.05       53.28     13.24 o
   5   2  13        0.22       -3.88     10.54 o
   6   2  13       10.69       23.10     13.19 o
   7   2  13        0.63       17.25     18.40 o
   8   2  13        0.78       15.73     13.17 o
 -18   3  13       21.13       13.59     12.42 o
 -17   3  13        2.10       10.32     10.16 o
 -16   3  13        1.18       -7.48     10.71 o
 -15   3  13        9.65        9.03     10.40 o
 -14   3  13       75.40       80.67      9.96 o
 -13   3  13      246.61      238.22     19.27 o
 -12   3  13       68.96       78.01     10.02 o
 -11   3  13      154.83      139.10      7.92 o
 -10   3  13      115.85      125.80     12.57 o
  -9   3  13        3.50       19.25      9.50 o
  -8   3  13       18.89       30.19      8.35 o
  -7   3  13       72.32       86.51      9.93 o
  -6   3  13       36.45       48.74     13.20 o
  -5   3  13      389.10      352.54     13.43 o
  -4   3  13      225.23      241.24     21.96 o
  -3   3  13       13.12       27.20     10.34 o
  -2   3  13      272.84      277.53     13.95 o
  -1   3  13       61.75       67.57     12.92 o
   0   3  13       49.13       66.37     10.19 o
   1   3  13       86.11       87.04     10.69 o
   2   3  13        4.65        9.01      9.16 o
   3   3  13      157.21      148.49     17.19 o
   4   3  13        0.27       29.86     20.50 o
   5   3  13       37.64       44.54     13.24 o
   6   3  13       24.47       39.27     33.44 o
   7   3  13       27.40        3.41     17.28 o
 -16   4  13       16.35       -8.08      7.91 o
 -15   4  13       16.41       37.61     10.51 o
 -14   4  13       77.29       59.01     10.84 o
 -13   4  13      124.75      117.99     10.23 o
 -12   4  13      220.21      177.05     19.98 o
 -11   4  13       78.83       68.13      9.85 o
 -10   4  13       61.65       81.35      9.81 o
  -9   4  13      177.45      143.75      7.82 o
  -8   4  13       77.70       65.89      9.77 o
  -7   4  13      175.79      175.77     13.78 o
  -6   4  13       39.92       45.64     10.08 o
  -5   4  13       23.19       27.67      7.64 o
  -4   4  13       32.75       31.91      8.20 o
  -3   4  13       41.07       62.99     10.08 o
  -2   4  13        1.97        9.22     12.04 o
  -1   4  13        3.98       27.75     10.22 o
   0   4  13       70.79       82.50      8.28 o
   1   4  13        9.92        5.26      8.88 o
   2   4  13      151.65      131.61      9.72 o
   3   4  13       83.46       80.52     21.20 o
   4   4  13      106.42       99.84     22.87 o
   5   4  13       30.32       40.40     14.63 o
 -13   5  13       15.61       13.15      8.57 o
 -12   5  13        0.71       17.13      8.23 o
 -11   5  13        0.76        9.84      8.47 o
 -10   5  13       13.56       23.01      8.87 o
  -9   5  13       63.35       51.27      8.98 o
  -8   5  13       85.75       64.43     13.36 o
  -7   5  13       22.56       37.59     12.84 o
  -6   5  13      189.47      170.79     27.05 o
  -5   5  13       49.39       48.84      8.93 o
  -4   5  13      138.08      123.11     17.09 o
  -3   5  13      126.28      101.73     12.39 o
  -2   5  13      150.97      159.18     20.39 o
  -1   5  13      147.67      130.79     10.82 o
   0   5  13       70.33       81.06     11.94 o
   1   5  13      192.58      161.81     30.15 o
   2   5  13       50.19       58.20      9.34 o
  -7   6  13       37.99       43.16     10.33 o
  -6   6  13        9.31       14.79      9.63 o
  -5   6  13       53.63       45.17     10.25 o
  -4   6  13        5.60       26.35     10.57 o
 -19   0  14        0.09        9.77     13.63 o
 -18   0  14      159.24      127.44     15.78 o
 -17   0  14        8.02        7.41     33.44 o
 -16   0  14       16.65       21.39     12.77 o
 -15   0  14       11.13       14.25     12.66 o
 -14   0  14        7.65       15.68     13.29 o
 -13   0  14      227.25      239.88     13.53 o
 -12   0  14       89.61       68.80     12.49 o
 -11   0  14       76.74       95.71     10.19 o
 -10   0  14      479.07      493.80     14.63 o
  -9   0  14      110.00      169.14     13.32 o
  -8   0  14      534.10      491.31     25.86 o
  -7   0  14        4.69       32.02     13.27 o
  -6   0  14     3772.34     3878.13    324.08 o
  -5   0  14      339.69      438.05     53.15 o
  -4   0  14     2409.70     2650.92    126.96 o
  -3   0  14      122.94      148.41     14.59 o
  -2   0  14      819.87      896.08    135.37 o
  -1   0  14      195.22      180.75     14.30 o
   0   0  14       50.93       93.38     18.92 o
   1   0  14        5.89       28.46     13.68 o
   2   0  14      132.54      123.55     19.21 o
   3   0  14       82.84      111.68     18.88 o
   4   0  14        0.09        6.72     13.39 o
   5   0  14      170.42      138.47     19.92 o
   6   0  14      152.24      112.30     19.69 o
   7   0  14      140.30       81.84     15.01 o
   8   0  14       50.04       59.44     19.73 o
 -19   1  14       50.74       33.29      9.28 o
 -18   1  14      120.14       92.34     11.74 o
 -17   1  14       75.44       76.14      8.45 o
 -16   1  14      126.40      103.74      9.33 o
 -15   1  14       72.79       72.67     11.20 o
 -14   1  14      216.81      184.78     12.19 o
 -13   1  14       33.63       53.56      8.89 o
 -12   1  14      166.52      190.28      9.24 o
 -11   1  14       68.94       66.78      8.49 o
 -10   1  14      490.56      484.48     27.07 o
  -9   1  14       15.00       11.39      7.94 o
  -8   1  14      419.77      481.38     12.67 o
  -7   1  14        7.93       15.73      8.25 o
  -6   1  14       60.88       88.85     14.85 o
  -5   1  14      129.72      147.06     13.19 o
  -4   1  14      159.52      155.77     10.64 o
  -3   1  14      183.69      195.70      9.94 o
  -2   1  14      562.60      519.65     40.00 o
  -1   1  14      461.61      511.36     26.96 o
   0   1  14      587.10      648.00     29.25 o
   1   1  14      140.10      173.04     42.18 o
   2   1  14      642.04      660.36     15.37 o
   3   1  14       22.19       36.70     14.78 o
   4   1  14      241.58      219.03     16.06 o
   5   1  14        1.07        7.28     15.73 o
   6   1  14      224.80      176.08     20.62 o
   7   1  14        3.59       -0.01     13.18 o
 -18   2  14       37.09       33.78      9.25 o
 -17   2  14      118.81       99.53     10.90 o
 -16   2  14       32.84       33.11      9.36 o
 -15   2  14      104.97       85.63      7.30 o
 -14   2  14       57.24       64.69      9.19 o
 -13   2  14       47.07       60.04      8.02 o
 -12   2  14       93.84       71.26      8.09 o
 -11   2  14       57.94       71.17      8.09 o
 -10   2  14       58.35       52.26      8.78 o
  -9   2  14      438.74      444.26     15.39 o
  -8   2  14       32.32       40.86      9.83 o
  -7   2  14      401.08      409.97     25.90 o
  -6   2  14       13.25        9.32      7.30 o
  -5   2  14        0.11       26.76      9.06 o
  -4   2  14      202.26      241.82     14.47 o
  -3   2  14      230.40      229.80     22.95 o
  -2   2  14      411.37      473.54     25.30 o
  -1   2  14      331.85      329.42     24.72 o
   0   2  14      393.96      430.72     38.39 o
   1   2  14      482.53      516.03     44.19 o
   2   2  14      106.60      121.19      9.70 o
   3   2  14       72.62       95.69     13.20 o
   4   2  14        4.58       19.89     10.78 o
   5   2  14      100.36      101.15     11.41 o
   6   2  14       14.64        4.94     13.34 o
   7   2  14       56.61       53.36     13.67 o
 -17   3  14       24.54       21.50      8.98 o
 -16   3  14        0.26       10.70      7.61 o
 -15   3  14        9.57       21.33      8.45 o
 -14   3  14        2.13       12.68      9.77 o
 -13   3  14        1.58       13.36      9.98 o
 -12   3  14       35.41       33.91     10.06 o
 -11   3  14      185.23      149.95     10.90 o
 -10   3  14       24.32       37.39     10.86 o
  -9   3  14      105.30      104.61     10.42 o
  -8   3  14       76.24      105.55     10.62 o
  -7   3  14      186.67      176.96     12.11 o
  -6   3  14       90.52      119.34      9.20 o
  -5   3  14      655.18      661.58     27.13 o
  -4   3  14        5.57       21.33      8.88 o
  -3   3  14      461.17      475.85     38.67 o
  -2   3  14       21.53       23.11     13.37 o
  -1   3  14      142.24      171.28     10.73 o
   0   3  14        1.16       12.94     13.78 o
   1   3  14        6.34       -2.67     10.64 o
   2   3  14        2.78        7.18      9.01 o
   3   3  14        3.68       10.52      8.37 o
   4   3  14       15.69       43.40     12.62 o
   5   3  14       46.06       30.20     18.33 o
   6   3  14       18.97       -1.56     11.03 o
 -15   4  14       16.67       21.35     14.85 o
 -14   4  14        9.82       -8.87     10.22 o
 -13   4  14       57.22       65.41     10.25 o
 -12   4  14       55.82       71.43     16.33 o
 -11   4  14      113.41      116.43     16.63 o
 -10   4  14        5.08        2.44      8.87 o
  -9   4  14       61.59       62.79      9.95 o
  -8   4  14        1.94       10.45      8.57 o
  -7   4  14        6.70       15.71      8.90 o
  -6   4  14       70.71       84.52      9.03 o
  -5   4  14        9.75       -0.85     10.11 o
  -4   4  14        5.28       29.77     10.01 o
  -3   4  14       19.37       23.03      8.46 o
  -2   4  14        1.90       -4.69     10.26 o
  -1   4  14       95.83       96.66     11.42 o
   0   4  14        1.23       18.32     10.36 o
   1   4  14       99.64       86.66     17.16 o
   2   4  14        4.15        6.16      8.24 o
   3   4  14      120.70      111.03     12.62 o
   4   4  14        3.95        2.12     17.73 o
 -12   5  14       11.38       19.26      8.48 o
 -11   5  14        2.34       37.42      8.83 o
 -10   5  14        1.22        2.82      8.66 o
  -9   5  14        2.78       12.56     10.06 o
  -8   5  14        8.27       23.85     10.25 o
  -7   5  14       11.70        9.88      8.86 o
  -6   5  14       19.04       27.35     10.28 o
  -5   5  14        3.22       13.41      8.92 o
  -4   5  14        0.92       11.37      8.83 o
  -3   5  14        7.13       17.53     12.19 o
  -2   5  14       54.25       59.24     13.87 o
  -1   5  14       20.90        8.73     12.91 o
   0   5  14        1.27        7.74     10.66 o
 -18   1  15        8.30       22.04      9.61 o
 -17   1  15       20.97       22.16      7.96 o
 -16   1  15       60.67       47.08      9.28 o
 -15   1  15        4.73       25.24      8.95 o
 -14   1  15       27.91       14.29      7.30 o
 -13   1  15        2.55        0.23     11.98 o
 -12   1  15        0.61        2.85      7.83 o
 -11   1  15       48.68       52.04      8.12 o
 -10   1  15       14.09       14.25      7.96 o
  -9   1  15        2.44       19.44      7.98 o
  -8   1  15        9.90        8.90      8.03 o
  -7   1  15       34.75       48.32      9.04 o
  -6   1  15       13.00        3.23      8.74 o
  -5   1  15      340.98      343.94     19.51 o
  -4   1  15      439.97      464.38     11.18 o
  -3   1  15       34.91       50.73      9.03 o
  -2   1  15      182.99      185.87     18.76 o
  -1   1  15       23.93       28.17     14.44 o
   0   1  15      180.87      203.83     23.04 o
   1   1  15       98.16       85.84     10.99 o
   2   1  15       90.85       79.93     13.26 o
   3   1  15        3.80       -4.62     10.33 o
   4   1  15        4.00       22.42     12.76 o
   5   1  15        0.36       -4.10     13.26 o
   6   1  15        2.49       13.13     13.39 o
 -18   2  15        1.64       -0.47      9.40 o
 -17   2  15       23.46       25.27      9.29 o
 -16   2  15       52.93       47.55      8.18 o
 -15   2  15        0.06       -3.03      9.28 o
 -14   2  15       62.76       73.03     11.70 o
 -13   2  15        8.90       20.37      7.98 o
 -12   2  15       79.78      100.66     10.81 o
 -11   2  15        0.66       22.19      8.64 o
 -10   2  15      125.75      132.88     10.33 o
  -9   2  15       50.62       47.19      9.89 o
  -8   2  15      146.60      141.47      9.20 o
  -7   2  15       15.18       29.38      7.70 o
  -6   2  15      110.97      109.90      9.52 o
  -5   2  15       61.14       57.15      9.55 o
  -4   2  15       77.91       77.21     10.49 o
  -3   2  15        0.87        9.83      8.97 o
  -2   2  15       22.14       28.15     11.70 o
  -1   2  15       41.36       30.94      9.13 o
   0   2  15       92.69       93.77     14.50 o
   1   2  15        2.41        5.84     10.49 o
   2   2  15       29.39       43.35     10.58 o
   3   2  15        1.73       22.78     13.13 o
   4   2  15       79.34      102.02     13.41 o
   5   2  15        2.39        2.59     12.61 o
 -16   3  15        2.04       10.74     10.29 o
 -15   3  15       25.61       17.08      7.77 o
 -14   3  15        0.12       -4.49     10.24 o
 -13   3  15        0.78       -7.04      9.90 o
 -12   3  15       18.64       32.51     12.25 o
 -11   3  15       52.49       70.51     10.09 o
 -10   3  15        6.38       27.72     13.70 o
  -9   3  15      128.26      100.09      9.27 o
  -8   3  15        0.91        3.22     10.65 o
  -7   3  15      200.69      187.79      9.33 o
  -6   3  15      129.38      122.39     10.61 o
  -5   3  15       25.80       40.97     10.43 o
  -4   3  15       32.26       31.19      9.17 o
  -3   3  15        8.42        6.59     13.39 o
  -2   3  15       16.41       16.21     12.61 o
  -1   3  15       65.32       61.14      8.77 o
   0   3  15       57.41       72.00     10.59 o
   1   3  15       39.25       41.87      9.11 o
   2   3  15       79.34       81.96     17.82 o
   3   3  15        7.65      -23.32     19.54 o
   4   3  15       15.24       10.69     13.16 o
 -14   4  15        0.49       10.80     10.58 o
 -13   4  15       25.04       16.64     10.04 o
 -12   4  15        1.20       -4.21      8.53 o
 -11   4  15        3.05       16.35      7.59 o
 -10   4  15        1.92        9.38      9.93 o
  -9   4  15       41.87       46.20      9.82 o
  -8   4  15        9.09       16.23     18.14 o
  -7   4  15      103.75      101.80     11.79 o
  -6   4  15        7.29       11.30      8.82 o
  -5   4  15      177.81      174.68      9.46 o
  -4   4  15        0.12       -3.05     19.00 o
  -3   4  15      144.70      123.26     10.67 o
  -2   4  15       14.70        7.51     13.43 o
  -1   4  15      170.58      164.27     11.06 o
   0   4  15        1.88       17.88     10.73 o
   1   4  15      157.20      144.49     12.85 o
   2   4  15        0.89       16.15     11.01 o
 -10   5  15        3.52        6.87     10.46 o
  -9   5  15       71.35       79.03     11.29 o
  -8   5  15        1.35        9.91      7.92 o
  -7   5  15      108.01      112.92     11.81 o
  -6   5  15        5.72        8.43      8.37 o
  -5   5  15       23.88       35.18     10.48 o
  -4   5  15        5.38        5.08     15.23 o
  -3   5  15        8.69       14.63     10.99 o
  -2   5  15        1.22       10.97     11.01 o
 -18   0  16       55.10       39.38     13.27 o
 -17   0  16        7.89       17.11     13.45 o
 -16   0  16       54.17       53.26     18.11 o
 -15   0  16       79.72       52.37     21.71 o
 -14   0  16      197.36      219.37     17.47 o
 -13   0  16        5.55        0.84     25.60 o
 -12   0  16      278.62      306.86     28.31 o
 -11   0  16      313.96      290.53     17.40 o
 -10   0  16      438.01      479.92     29.58 o
  -9   0  16       28.77       47.77     12.69 o
  -8   0  16       25.13       46.32     13.01 o
  -7   0  16        5.29        5.34     12.39 o
  -6   0  16        7.20      -10.96     19.23 o
  -5   0  16       54.31       62.14      8.73 o
  -4   0  16       21.53       27.54     20.64 o
  -3   0  16      115.90      112.96     12.23 o
  -2   0  16      597.90      605.45     20.78 o
  -1   0  16       54.11       91.14     18.59 o
   0   0  16      716.11      791.97     22.40 o
   1   0  16      106.55       67.21     19.07 o
   2   0  16      479.29      420.51     21.21 o
   3   0  16        9.52       19.64     18.11 o
   4   0  16       64.46       57.77     14.20 o
   5   0  16      116.39       95.19     20.35 o
 -18   1  16       47.18       45.88      9.45 o
 -17   1  16       19.35       27.31      9.43 o
 -16   1  16        0.87        9.90      9.11 o
 -15   1  16       11.41        5.71      9.21 o
 -14   1  16        1.79       11.52      8.81 o
 -13   1  16       10.57       19.87      8.87 o
 -12   1  16      117.86      118.54      9.45 o
 -11   1  16        0.96        1.90     10.59 o
 -10   1  16      301.70      319.85     20.43 o
  -9   1  16        2.64       35.42      7.86 o
  -8   1  16      233.99      279.11     26.40 o
  -7   1  16      184.68      176.55      8.77 o
  -6   1  16      307.41      359.18     33.06 o
  -5   1  16      129.08      130.55      8.28 o
  -4   1  16      293.36      326.86     25.82 o
  -3   1  16      180.95      164.66     22.05 o
  -2   1  16      108.84      134.80     15.06 o
  -1   1  16       88.60       91.68     16.08 o
   0   1  16       97.74      100.95     19.42 o
   1   1  16      143.14      140.82     14.75 o
   2   1  16        0.62       11.75     22.71 o
   3   1  16       15.24       19.19     10.76 o
   4   1  16       41.94       33.35     13.50 o
   5   1  16        3.85       -0.46     12.75 o
 -17   2  16        5.48        8.52      9.37 o
 -16   2  16       33.83       28.10      8.14 o
 -15   2  16        0.99        6.34      8.92 o
 -14   2  16       60.70       60.48      9.22 o
 -13   2  16       10.18       14.13      9.13 o
 -12   2  16       38.05       50.83      8.05 o
 -11   2  16       96.37       84.56      9.92 o
 -10   2  16       10.99       23.83      8.93 o
  -9   2  16      309.14      316.37     19.22 o
  -8   2  16       49.60       39.33     10.62 o
  -7   2  16      114.53      136.35     19.29 o
  -6   2  16       66.05       66.29     10.24 o
  -5   2  16      117.83      124.65     12.44 o
  -4   2  16       59.63       72.03     14.94 o
  -3   2  16      147.44      169.03     14.54 o
  -2   2  16       14.52        3.82     10.47 o
  -1   2  16        1.89        8.71     11.97 o
   0   2  16       21.94       25.92     10.43 o
   1   2  16        0.67       -2.25     10.66 o
   2   2  16       86.12       69.02     17.71 o
   3   2  16       65.94       36.97     11.44 o
   4   2  16       48.16       48.11     15.49 o
 -15   3  16       41.87       33.89     11.23 o
 -14   3  16       11.28        5.24      8.95 o
 -13   3  16      105.85      107.31     10.89 o
 -12   3  16       19.29       27.24     10.04 o
 -11   3  16      131.14      119.27      9.37 o
 -10   3  16       72.34       65.56     10.27 o
  -9   3  16       14.43       25.40      7.76 o
  -8   3  16       11.74       16.09     10.60 o
  -7   3  16       38.63       49.59     10.58 o
  -6   3  16        1.54       10.94      8.94 o
  -5   3  16        1.29        4.65      8.12 o
  -4   3  16        8.19        9.09     15.17 o
  -3   3  16       55.37       50.21     10.21 o
  -2   3  16       10.06       24.72     16.52 o
  -1   3  16       82.68       95.48     18.89 o
   0   3  16       41.77       35.27      8.39 o
   1   3  16      120.70      119.14     11.39 o
   2   3  16       67.54       42.49     16.59 o
 -13   4  16        0.08       19.61     17.29 o
 -12   4  16        1.09        9.32     10.00 o
 -11   4  16        5.13       10.89      9.95 o
 -10   4  16        0.14       -1.39      8.72 o
  -9   4  16       19.06       28.98     10.35 o
  -8   4  16        5.23       24.76     10.24 o
  -7   4  16       84.80      100.67     10.80 o
  -6   4  16        1.80        9.50     11.29 o
  -5   4  16       60.74       62.27     10.48 o
  -4   4  16       37.81       28.96      9.06 o
  -3   4  16       12.33       18.36     11.47 o
  -2   4  16       83.00       78.34     17.35 o
  -1   4  16       57.70       65.06     13.26 o
   0   4  16       20.45       17.76     10.43 o
 -17   1  17        7.74       -5.72      8.34 o
 -16   1  17        1.00        8.04      9.22 o
 -15   1  17        8.70        9.83      8.26 o
 -14   1  17       12.79        6.22     10.61 o
 -13   1  17       43.58       47.19      9.23 o
 -12   1  17       31.91       37.01      9.03 o
 -11   1  17       21.83        5.67      8.29 o
 -10   1  17       16.27       33.06      7.36 o
  -9   1  17      102.96       93.12      9.36 o
  -8   1  17      150.03      175.03     12.98 o
  -7   1  17        6.08        0.50      8.61 o
  -6   1  17        2.80        7.58      7.73 o
  -5   1  17       11.64       10.18     11.84 o
  -4   1  17        8.31       14.10      7.68 o
  -3   1  17        0.16        2.70     10.31 o
  -2   1  17       20.84       21.68     12.81 o
  -1   1  17       69.39       82.40     16.47 o
   0   1  17        1.04      -25.72     12.86 o
   1   1  17       21.09       36.48     29.58 o
   2   1  17        4.29        4.72     13.13 o
   3   1  17       13.58        0.54     21.26 o
 -16   2  17       13.40       17.26      8.38 o
 -15   2  17       18.22       19.47     10.55 o
 -14   2  17        4.32       19.75     10.52 o
 -13   2  17        0.46        1.37     10.19 o
 -12   2  17       14.87       21.27      8.95 o
 -11   2  17        0.81       14.68     11.12 o
 -10   2  17       15.13        5.55      8.98 o
  -9   2  17       12.03       10.51      7.78 o
  -8   2  17        1.59        4.74      8.71 o
  -7   2  17        7.16        0.69      8.10 o
  -6   2  17        1.72       -0.80     10.23 o
  -5   2  17       81.42       96.14     10.38 o
  -4   2  17       50.46       64.31     10.64 o
  -3   2  17       37.33       45.54      9.11 o
  -2   2  17       51.80       60.01     15.22 o
  -1   2  17      105.15       98.06     14.94 o
   0   2  17       31.77       31.12      9.29 o
   1   2  17       56.68       32.86     10.60 o
   2   2  17       23.30       15.84     13.48 o
 -14   3  17        7.04       10.51      8.93 o
 -13   3  17       34.56       19.01     10.27 o
 -12   3  17        0.28       11.84      8.11 o
 -11   3  17       19.61        6.09      8.79 o
 -10   3  17        7.81       24.75     10.05 o
  -9   3  17        3.65        5.27      8.71 o
  -8   3  17        1.80       23.59      8.72 o
  -7   3  17        1.48        8.89     10.67 o
  -6   3  17        2.57       22.96     16.16 o
  -5   3  17       67.40       69.10     11.19 o
  -4   3  17        8.95       11.67      8.16 o
  -3   3  17       56.01       51.73     10.79 o
  -2   3  17        2.53       15.35     10.36 o
  -1   3  17       31.62       32.74      9.39 o
   0   3  17       29.01       17.40     11.94 o
 -11   4  17       14.87       11.82     12.89 o
 -10   4  17       41.72       14.71      8.36 o
  -9   4  17       11.39        6.99     10.87 o
  -8   4  17       40.05       31.05      8.26 o
  -7   4  17        9.78       16.84      9.13 o
  -6   4  17       64.19       46.02      9.35 o
  -5   4  17       29.61       41.78     10.76 o
  -4   4  17       41.51       40.17     11.52 o
  -3   4  17       40.23       39.07      9.53 o
 -16   0  18        7.16       13.87     13.43 o
 -15   0  18       15.49       19.34     18.09 o
 -14   0  18       17.62       21.45     12.88 o
 -13   0  18       37.81       14.49     10.66 o
 -12   0  18        7.57       20.66     17.95 o
 -11   0  18      228.27      218.13     11.66 o
 -10   0  18      108.05      133.98     36.70 o
  -9   0  18      144.23      148.42     24.33 o
  -8   0  18       26.20       52.64     18.97 o
  -7   0  18      346.06      359.88     15.59 o
  -6   0  18       34.73       70.99     14.23 o
  -5   0  18      119.72      117.03     10.67 o
  -4   0  18        5.55       22.21     17.06 o
  -3   0  18      192.95      153.25     14.01 o
  -2   0  18        0.74        6.29     17.54 o
  -1   0  18      158.35      130.51     19.21 o
   0   0  18        1.08       20.21     18.45 o
   1   0  18      112.99       69.83     19.30 o
 -16   1  18        3.90       25.89      9.65 o
 -15   1  18       99.65       83.68      9.44 o
 -14   1  18       12.34       21.69      9.43 o
 -13   1  18       47.62       42.49      9.50 o
 -12   1  18        1.22       10.35     12.33 o
 -11   1  18      106.09      103.92     13.26 o
 -10   1  18        6.79       20.46     11.00 o
  -9   1  18      131.94      177.62     34.35 o
  -8   1  18        1.38       -9.66     10.09 o
  -7   1  18       12.94       32.39      9.92 o
  -6   1  18       33.14       22.62     10.09 o
  -5   1  18        0.19       12.87      9.16 o
  -4   1  18       19.30       21.90     10.67 o
  -3   1  18       46.10       53.97      8.04 o
  -2   1  18       27.36       37.03     22.21 o
  -1   1  18      113.93       77.25     13.18 o
   0   1  18        5.54       43.01     12.97 o
   1   1  18       65.98       48.57     13.50 o
 -15   2  18        1.84        8.74     10.54 o
 -14   2  18       30.90       22.45     10.98 o
 -13   2  18       23.13       16.74      9.78 o
 -12   2  18       12.65       20.44      9.10 o
 -11   2  18        1.60       18.76      9.22 o
 -10   2  18       36.66       34.06      8.23 o
  -9   2  18        0.35        7.80      8.74 o
  -8   2  18       95.41       91.88     10.50 o
  -7   2  18       34.59       27.65      8.27 o
  -6   2  18        0.26       22.08      7.90 o
  -5   2  18       71.58       55.71      9.38 o
  -4   2  18        2.10        5.51      8.20 o
  -3   2  18       76.54       84.47     14.93 o
  -2   2  18       56.87       48.10     10.68 o
  -1   2  18       23.05       31.97      8.33 o
   0   2  18       17.41       32.16     10.78 o
 -12   3  18        0.16        9.63     10.43 o
 -11   3  18        0.35       10.42     19.34 o
 -10   3  18       25.44       16.13     10.30 o
  -9   3  18       18.26       14.32     13.13 o
  -8   3  18       99.22       95.41     27.65 o
  -7   3  18        6.82       36.75     10.50 o
  -6   3  18       51.39       74.85     27.19 o
  -5   3  18        0.57       14.80      9.34 o
  -4   3  18      107.94       99.57     10.88 o
  -3   3  18        1.08      -11.93     10.57 o
  -2   3  18      145.36      136.39     30.63 o
 -14   1  19        0.86        6.88      9.71 o
 -13   1  19       20.00       25.10      8.39 o
 -12   1  19       22.50       20.88      8.30 o
 -11   1  19        0.06       17.17      9.21 o
 -10   1  19       35.54       35.92      8.22 o
  -9   1  19        2.03        9.71     13.83 o
  -8   1  19        8.39        1.87      8.65 o
  -7   1  19       10.51        8.39      8.76 o
  -6   1  19        0.09        1.87      9.20 o
  -5   1  19       34.35       35.62      8.92 o
  -4   1  19        9.30        6.83      8.87 o
  -3   1  19        7.07       18.48      8.03 o
  -2   1  19        3.12        6.71     10.18 o
  -1   1  19       28.50       22.22     10.93 o
 -13   2  19       21.07       31.41     24.95 o
 -12   2  19        3.62        8.38      8.23 o
 -11   2  19       16.07       22.01     10.33 o
 -10   2  19        1.62       31.78      9.09 o
  -9   2  19      100.33       96.95     20.29 o
  -8   2  19        9.93       19.25     12.04 o
  -7   2  19       43.97       57.41     10.37 o
  -6   2  19        0.11        4.18     12.01 o
  -5   2  19       25.85       25.23      8.28 o
  -4   2  19        4.00       24.97     10.37 o
  -3   2  19        3.05       10.42      8.88 o
 -12   0  20       52.03       66.50     13.22 o
 -11   0  20       89.21       85.67     18.76 o
 -10   0  20       20.41       20.30     10.59 o
  -9   0  20       78.35       93.48     27.15 o
  -8   0  20        3.37       22.21     20.23 o
  -7   0  20        1.13       15.86     10.36 o
  -6   0  20        0.99      -16.68     12.44 o
  -5   0  20       15.57       -9.10     17.35 o
  -4   0  20        0.93      -19.07     12.49 o
 -11   1  20       59.51       70.22      9.35 o
 -10   1  20        1.25       -3.38      9.17 o
  -9   1  20        2.12        6.61     10.29 o
  -8   1  20       14.95       17.30     17.27 o
  -7   1  20       27.81       31.34      9.52 o
  -6   1  20       60.57       53.20      9.02 o
  -5   1  20       69.82      122.24     40.53 o
 
